# Supplementary material for: Prevalence of ST1049-KL5 carbapenem-resistant Klebsiella pneumoniae with a blaKPC-2 and blaNDM-1 co-carrying hypertransmissible IncM1 plasmid
Source: Commun Biol. 2024 Jun 6;7:695. doi: 10.1038/s42003-024-06398-w (PMC11156905; doi:10.1038/s42003-024-06398-w)
Supplement: Supplementary file 3 — Supplementary Data 1 [file 42003_2024_6398_MOESM3_ESM.xlsx]

## Sheet: Fig. 1b
strains	wzi	K_locus	MLST	KPC-2	NDM-1	SHV-11	SHV-12	SHV-142	TEM-1B	LAP-2	CTX-M-3	CTX-M-65	aac(3)-IId	aac(6')-Ib-cr	ant(2'')-Ia	aadA2	aadA16	aph3-Ia	strA	strB	rmtB	FosA	qnrS1	qnrA1	qnrB91	mphA	floR	sul1	sul2	tet(A)	dfrA14	dfrA27	OqxA/B	iucA	iucB	iucC	iucD	iutA	iroB	iroC	iroD	iroN	rmpA	rmpA2
NTUH-K2044	wzi1	KL1	ST23	0	0	0	0	0	0	0	0	0	0	0	0	0	0	0	0	0	0	1	0	0	0	0	0	0	0	0	0	0	1	0	0	0	0	0	1	1	1	1	1	0
KP3813	wzi64	KL64	ST11	1	1	1	1	0	1	1	0	1	0	0	0	0	0	0	0	0	1	1	1	0	0	0	0	0	1	1	1	0	0	1	1	1	1	1	0	0	0	0	1	1
KP2805	wzi64	KL64	ST11	1	1	0	1	0	1	1	0	1	0	0	0	0	0	0	0	0	1	1	1	0	0	0	0	0	1	1	1	0	0	1	1	1	1	1	0	0	0	0	1	1
KP2310	wzi64	KL64	ST11	1	1	0	0	0	1	0	0	1	0	0	1	1	0	0	0	0	1	1	0	1	0	0	0	1	0	0	0	0	0	0	0	0	0	0	0	0	0	0	0	0
KP2963	wzi64	KL64	ST11	1	1	1	0	0	1	0	0	1	0	0	0	0	0	0	1	1	1	1	1	0	0	0	1	0	1	1	1	0	0	1	1	1	1	1	0	0	0	0	0	0
KP2258	wzi64	KL64	ST11	1	1	1	0	0	1	0	0	1	1	0	0	0	0	0	1	1	1	1	1	0	0	0	1	0	1	1	1	0	0	1	1	1	1	1	0	0	0	0	0	0
KP4007	wzi208	KL5	ST1049	0	0	0	0	1	0	0	0	0	0	0	0	0	0	0	0	0	0	1	0	0	0	0	0	0	0	0	0	0	1	0	0	0	0	0	1	1	1	1	1	0
KP2316	wzi208	KL5	ST1049	0	0	0	0	1	0	0	0	0	0	0	0	0	0	0	0	0	0	1	0	0	0	0	0	0	0	0	0	0	1	1	1	1	1	1	1	1	1	1	1	1
KP2136	wzi208	KL5	ST1049	0	0	0	0	1	0	0	0	0	0	0	0	0	0	0	0	0	0	1	0	0	0	0	0	0	0	0	0	0	1	1	1	1	1	1	1	1	1	1	1	1
KP3594	wzi208	KL5	ST1049	1	1	0	0	1	1	0	1	0	1	1	0	0	1	1	1	1	0	1	1	0	1	1	1	1	1	1	0	1	1	1	1	1	1	1	1	1	1	1	1	1
KP2094	wzi208	KL5	ST1049	1	1	0	0	1	1	0	1	0	1	1	0	0	1	1	1	1	0	1	1	0	1	1	1	1	1	1	0	1	1	1	1	1	1	1	1	1	1	1	0	1
KP1527	wzi208	KL5	ST1049	1	1	0	0	1	1	0	1	0	1	1	0	0	1	1	1	1	0	1	1	0	1	1	1	1	1	1	0	1	1	1	1	1	1	1	1	1	1	1	1	1
KP1078	wzi208	KL5	ST1049	1	1	0	0	1	1	0	1	0	1	1	0	0	1	1	1	1	0	1	1	0	1	1	1	1	1	1	0	1	1	1	1	1	1	1	1	1	1	1	1	1

## Sheet: Fig. 2a
Plasmid	Accesion number
pKPC_NDM1527	CP138556.1
CRKP_35_unnamed4	CP107356.1
pEC14-NDM-1	CP060926.1
pMB3888B_2	CP103692.1
pKSH203-CTX-M-3	CP034325.1
pA246-CTX-M-3	MT265678.1

## Sheet: Fig. 2b
Plasmid	Accesion number
pVIR31527	CP138558.1
pLVPK	AY378100.1
pK2044	CP026012.1
pK55602_1	CP042975.1

## Sheet: Fig. 2c
Plasmid	Accesion number
pKpc-LKEC	KC788405.1
pNDM1-CBG	CP046118.1
pKPC_NDM1527	CP138556.1
pC6661_NDM&KPC	ON111447.1
pCfr_tK-N2075	CP119168.1
pK254-KPC_NDM	OM938013.1

## Sheet: Fig. 3
Inhibition zone diameters (mm) of different antibiotic diskes in Fig. 3.
NO	Antibiotics	Fig. 3a	Fig. 3b	Fig. 3c	Fig. 3d	Fig. 3e	Fig. 3f
1	IPM	7.4	14.9	6	8.7	6	27.2
2	IPM+EDTA	14.1	17.6	12.1	9.4	27	27.4
3	IPM+APB	10.4	15.1	9.7	17.7	10.4	28
4	IPM+EDTA+ APB	17.0	21.6	18	18.6	27.6	30
5	ATM	7.2	7.5	6	6	36	33
6	CAZ/AVI	15.0	17.5	13.6	28	15	35

## Sheet: Fig. 4a
Time (h)	KP1527			KP2094			KP1078			KP3594			KP2136			KP2316			KP4007			ATCC 700603			NTUH-K2044
0	5.1383	5.02119	4.8893	4.75967	4.72016	4.72016	4.92942	4.77815	4.92942	5.01072	5.03141	5.11394	4.95424	4.989	5	5.07918	5.11394	5.05115	4.72016	4.8293	4.86034	5.25527	5.21085	5.23045	5.31702	5.27875	5.26717
1	4.82526	4.83727	4.89279	4.43933	4.40866	4.38694	4.66511	4.70437	4.72016	2.39794	2.57403	2.49485	2.97197	2.64098	2.64098	3.39794	3.41913	3.31439	3.45864	3.28724	3.53624	0	0	0	4.89625	4.9326	4.94817
2	3.30103	3.09691	3.17609	3.09691	2.94201	2.87506	3	3.24304	3.43933	0	0	0	1.39794	1.57403	1.09691	2.66511	2.72016	2.78711	0	0	0	0	0	0	3.70969	3.68797	3.75967
3	2.72016	2.75967	2.77815	2.45864	2.47712	2.35218	2.47712	2.57403	2.39794	0	0	0	0	0	0	2.39794	2.43933	2.35218	0	0	0	0	0	0	3.42935	3.46052	3.44522

## Sheet: Fig. 4b
ST1049 (CRKP)	ST1049 (CSKP)	ST11 (CRKP)	ATCC 700603
0.615	0.554	0.181	0.183
0.55	0.532	0.214	0.189
0.86	0.667	0.192	0.157
0.891	0.795	0.233	0.205
0.939	0.973	0.232	0.176
0.601	0.856	0.204	0.226
0.662	0.581	0.292	0.185
0.793	0.742	0.295	0.176
0.671	0.748	0.395	0.191
0.646	0.951	0.198
1.025	0.893	0.278
1.03	0.927	0.405
0.956	1.229	0.263
0.729	1.243	0.39
0.732	1.199	0.362
0.784	0.921	0.324
0.603	1.004	0.483
0.583	1.008	0.536
0.852	0.328	0.2
1.028	0.344	0.177
0.801	0.389	0.179
0.688	0.385	0.246
0.699	0.373	0.248
0.552	0.358	0.233
0.616	0.35	0.209
0.708	0.414	0.229
0.866	0.345	0.207
1.051		0.377
0.967		0.376
0.625		0.33
0.64		0.382
0.799		0.369
0.651		0.408
0.598		0.352
0.522		0.372
		0.403
		0.216
		0.229
		0.213
		0.245
		0.297
		0.25
		0.271
		0.269
		0.273

## Sheet: Fig. 4c
KP1527								KP2963
Time (h)	Control	CAZ/AVI	ATM	MEC	CAZ/AVI+ATM	CAZ/AVI+MEC		Time (h)	Control	CAZ/AVI	ATM	MEC	CAZ/AVI+ATM	CAZ/AVI+MEC
0	5.65321	5.68797	6.06539	5.81291	5.78711	5.54407		0	5.95424	5.94817	5.92298	5.8893	5.88224	5.60206
2	6.96023	6.60206	7.02119	6.8451	2.09691	4.47712		2	7.05115	6.94201	7.22076	6.87506	2.09691	5.42732
4	8.51521	8.26423	7.73038	8.49485	1.57403	0		4	8.73838	8.52016	8.50174	8.63347	1.94201	5.39794
6	9	8.87506	8.39794	9.09691	0	2.39794		6	8.57403	9.05115	9.09691	8.94201	0	4.89625
12	9.09691	8.79588	8.69897	9.05115	3.0054	6.78711		12	9.1383	9.05115	9.24304	9.21085	1.09691	8.45864
24	8.94201	8.69897	8.57403	9	2.57403	8.51521		24	9.30103	9.09691	9.39794	9.32736	1.94201	8.88224
KP2310								KP3813
Time (h)	Control	CAZ/AVI	ATM	MEC	CAZ/AVI+ATM	CAZ/AVI+MEC		Time (h)	Control	CAZ/AVI	ATM	MEC	CAZ/AVI+ATM	CAZ/AVI+MEC
0	5.87506	5.74036	5.95424	5.74036	5.75967	5.39794		0	5.94201	5.8293	5.83727	5.90982	5.77815	5.8451
2	7.0607	6.35218	6.99454	6.95424	4.57403	5.43136		2	6.85278	6.75967	6.78711	6.96023	3.05115	3.57403
4	8.54096	8.47531	8.38247	8.48252	3.13434	4.09691		4	8.41913	8.09691	8.70969	8.71496	2.24304	2.39794
6	8.39794	9	8.57403	9.05115	3.0054	3.05115		6	8.97197	9.02633	9.09691	9.17609	1.87506	2.74036
12	8.69897	9.09691	8.87506	9.09691	2.97197	4.17609		12	8.69897	8.94201	9.273	8.69897	1.79588	4.86629
24	9.05115	9.21085	8.94201	9.17609	3.09691	8.33496		24	9.21085	9.69897	9.55931	9.47712	2	8.75012
KP2805								KP2258
Time (h)	Control	CAZ/AVI	ATM	MEC	CAZ/AVI+ATM	CAZ/AVI+MEC		Time (h)	Control	CAZ/AVI	ATM	MEC	CAZ/AVI+ATM	CAZ/AVI+MEC
0	5.9834	5.92298	5.8451	5.81291	5.76901	5.79588		0	5.8893	5.8893	5.75012	6.01072	5.79588	5.85278
2	6.81291	6.62839	6.75967	6.73038	2.74036	3.94201		2	6.94201	7.0463	6.86034	6.95424	2.88224	4.45864
4	8.41913	7.87506	8.19382	8	1.09691	2.09691		4	8.54407	8	8.42935	8.24304	2	2.87506
6	9.1181	8.79588	9	9.17609	1.57403	3.06539		6	8.83727	8.87506	8.75012	8.90982	1.87506	3.37107
12	8.94201	9	9.35218	9	1.57403	4.8921		12	9.09691	8.95306	9.09691	8.94201	1.79588	4.60745
24	9	9.32736	9.24304	9.51188	1.57403	8.8293		24	9.61542	9.52827	9.39794	8.87506	1.87506	8.73038

## Sheet: Fig. 5a
FILE	Location	KP1-RS00005-protein261	KP1-RS00010-protein1	KP1-RS00015-protein26	KP1-RS00020-protein1	KP1-RS00025-protein1069	KP1-RS00035-protein188	KP1-RS00040-protein267	KP1-RS00045-protein571	KP1-RS00055-protein1	KP1-RS00065-protein1	KP1-RS00070-protein408	KP1-RS00115-protein107	KP1-RS00120-protein359	KP1-RS00125-protein1056	KP1-RS00140-protein1	KP1-RS00145-protein915	KP1-RS00150-protein10	KP1-RS00155-protein1	KP1-RS00165-protein640	KP1-RS00175-protein184	KP1-RS00205-protein444	KP1-RS00210-protein369	KP1-RS00275-protein1	KP1-RS00285-protein1	KP1-RS00300-protein643	KP1-RS00310-protein1149	KP1-RS00320-protein721	KP1-RS00325-protein1333	KP1-RS00330-protein357	KP1-RS00340-protein1057	KP1-RS00345-protein1154	KP1-RS00350-protein101	KP1-RS00355-protein636	KP1-RS00360-protein1	KP1-RS00365-protein1	KP1-RS00370-protein503	KP1-RS00375-protein1172	KP1-RS00380-protein281	KP1-RS00385-protein1	KP1-RS00390-protein22	KP1-RS00395-protein479	KP1-RS00400-protein1	KP1-RS00405-protein810	KP1-RS00410-protein1	KP1-RS00425-protein466	KP1-RS00435-protein1	KP1-RS00450-protein1	KP1-RS00455-protein1101
KP3594	China: Wuhan	2	2	2	2	2	2	2	2	2	2	2	2	2	2	2	2	2	2	2	2	2	2	2	2	2	2	2	2	2	2	2	2	2	2	1	2	2	2	2	2	2	2	2	2	2	2	2	2
KP1527	China: Wuhan	2	2	2	2	2	2	2	2	2	2	2	2	2	2	2	2	2	2	2	2	2	2	2	2	2	2	2	2	2	2	2	2	2	2	1	2	2	2	2	2	2	2	2	2	2	2	2	2
KP2094	China: Wuhan	2	2	2	2	2	2	2	2	2	2	2	2	2	2	2	2	2	2	2	2	2	2	2	2	2	2	2	2	2	2	2	2	2	2	1	2	2	2	2	2	2	2	2	2	2	2	2	2
KP1078	China: Wuhan	2	2	2	2	2	2	2	2	2	2	2	2	2	2	2	2	2	2	2	2	2	2	2	2	2	2	2	2	2	2	2	2	2	2	1	2	2	2	2	2	2	2	2	2	2	2	2	2
KP2136	China: Wuhan	2	2	2	2	2	2	2	2	2	3	2	2	2	2	2	2	2	2	2	2	2	2	2	2	2	2	2	2	2	2	2	2	2	2	1	2	2	2	2	2	2	2	2	2	2	2	2	2
KP2316	China: Wuhan	3	2	2	2	2	2	2	2	2	2	2	2	2	2	2	2	2	2	2	2	2	2	2	2	2	2	2	2	2	2	2	2	2	2	1	2	2	2	2	2	2	2	2	2	2	2	2	2
KP4007	China: Wuhan	2	2	2	3	3	2	2	2	3	2	2	2	2	2	2	2	2	2	2	2	2	2	2	2	2	3	2	2	2	2	2	2	2	3	1	2	2	2	2	3	2	2	2	2	2	2	2	2
CRKP_35	China: Wuhan	2	2	2	2	2	2	2	2	2	2	2	2	2	2	2	2	2	2	2	2	2	2	2	2	2	2	2	2	2	2	2	2	2	2	1	2	2	2	2	2	2	2	2	2	2	2	2	2
20190102B006	China:Yantai	2	2	2	2	2	2	2	2	2	2	2	2	2	2	2	2	2	2	2	2	2	2	2	2	2	2	2	2	2	2	2	2	2	2	1	2	2	2	2	2	2	2	2	2	2	2	2	2
ERS1867463	Unknown	2	2	2	2	2	2	2	2	3	2	2	2	2	2	2	2	2	2	2	3	2	2	2	2	2	3	2	2	2	2	2	2	2	3	1	2	2	2	2	3	2	2	2	2	2	2	2	2
EuSCAPE_IL008	Unknown	2	2	2	2	2	2	2	2	4	2	2	2	2	2	2	2	2	2	2	2	2	2	2	2	2	3	2	2	2	2	2	2	2	2	1	2	2	2	2	3	2	2	2	2	2	2	2	2
kp464	China: Hengyang	4	2	2	2	2	2	2	2	3	2	2	2	2	2	2	2	2	2	2	2	2	2	2	2	2	3	2	3	2	2	2	2	2	2	1	2	2	2	2	3	2	2	2	2	2	3	2	2
KP157	China: Beijing	2	2	2	2	2	2	2	2	2	2	2	2	2	2	2	2	2	2	2	2	2	2	2	2	2	2	2	2	2	2	2	2	2	2	1	2	2	2	2	2	2	2	2	2	2	2	2	2
KP168	China: Beijing	2	2	2	3	2	2	2	2	3	2	2	2	2	2	2	2	2	2	2	2	2	2	2	2	2	3	2	2	2	2	2	2	2	3	1	2	2	2	2	3	2	2	2	2	2	2	2	2
KP64	China: Beijing	2	2	2	2	2	2	2	2	2	2	2	2	2	2	2	2	2	2	2	2	2	2	2	2	2	2	2	2	2	2	2	2	2	2	1	2	2	2	2	3	2	3	2	2	3	2	2	2
KP71_H	Australia	2	2	2	2	2	2	2	2	3	2	2	2	2	2	2	2	2	2	2	2	2	2	2	2	2	3	2	2	2	2	2	2	2	2	1	2	2	2	2	3	2	2	2	2	2	2	2	2
KSB2_4C	Australia	2	2	2	2	2	2	2	2	3	2	2	2	2	2	2	2	2	2	2	2	2	2	2	2	2	3	2	2	2	2	2	2	2	2	1	2	2	2	2	3	2	2	2	2	2	4	2	2
nuh26	Singapore	2	2	2	2	2	2	2	2	3	2	2	2	2	2	2	2	2	2	2	2	2	2	2	2	2	3	2	2	2	2	2	2	2	4	1	2	2	2	2	3	2	2	2	2	2	2	2	3
nuh40	Singapore	2	2	2	2	2	2	2	2	3	2	2	2	2	2	2	2	2	2	2	2	2	2	2	2	2	3	2	2	2	2	2	2	2	2	1	2	3	2	2	3	3	2	2	2	2	2	2	2
NUH26_S15_L001	Singapore	2	2	2	2	2	2	2	2	3	2	2	2	2	2	2	2	2	2	2	2	2	2	2	2	2	3	2	2	2	2	2	2	2	4	1	2	2	2	2	3	2	2	2	2	2	2	2	3
Kp_whw	China:zhejiang	2	2	2	2	2	2	2	2	2	2	2	2	2	2	2	2	2	2	2	2	2	2	2	2	2	2	2	2	2	2	2	2	2	2	1	2	2	2	2	2	2	2	2	2	2	2	2	2
ZKP60	China:zhejiang	2	2	2	4	2	2	2	2	4	2	2	2	2	2	2	2	2	2	2	2	2	2	2	2	2	3	2	2	2	2	2	2	2	2	1	2	2	2	2	3	2	2	2	2	2	2	2	2
ZKP121	China:zhejiang	2	2	2	2	2	2	2	2	2	2	2	2	2	2	2	2	2	2	2	4	2	2	2	2	2	2	2	2	2	2	2	2	2	2	1	2	2	2	2	2	2	2	2	2	2	2	2	2
[truncated: 1,668 more columns]

## Sheet: Fig.5b
Strains	MLST	KP1-RS00005-protein261	KP1-RS00010-protein1	KP1-RS00015-protein26	KP1-RS00020-protein1	KP1-RS00025-protein1069	KP1-RS00035-protein188	KP1-RS00040-protein267	KP1-RS00045-protein571	KP1-RS00055-protein1	KP1-RS00065-protein1	KP1-RS00070-protein408	KP1-RS00115-protein107	KP1-RS00120-protein359	KP1-RS00125-protein1056	KP1-RS00140-protein1	KP1-RS00145-protein915	KP1-RS00150-protein10	KP1-RS00155-protein1	KP1-RS00165-protein640	KP1-RS00175-protein184	KP1-RS00205-protein444	KP1-RS00210-protein369	KP1-RS00275-protein1	KP1-RS00285-protein1	KP1-RS00300-protein643	KP1-RS00310-protein1149	KP1-RS00320-protein721	KP1-RS00325-protein1333	KP1-RS00330-protein357	KP1-RS00340-protein1057	KP1-RS00345-protein1154	KP1-RS00350-protein101	KP1-RS00355-protein636	KP1-RS00360-protein1	KP1-RS00365-protein1	KP1-RS00370-protein503	KP1-RS00375-protein1172	KP1-RS00380-protein281	KP1-RS00385-protein1	KP1-RS00390-protein22	KP1-RS00395-protein479	KP1-RS00400-protein1	KP1-RS00405-protein810	KP1-RS00410-protein1	KP1-RS00425-protein466	KP1-RS00435-protein1	KP1-RS00450-protein1	KP1-RS00455-protein1101
KP2805	ST11	5	1	3	5	4	2	3	3	5	4	3	2	3	3	3	3	3	1	3	5	3	2	3	1	3	4	3	4	3	3	3	3	3	5	2	3	4	3	3	4	4	4	3	3	4	5	3	4
KP2258	ST11	5	1	2	5	4	2	3	3	5	4	3	2	3	3	3	3	3	1	3	5	3	2	3	1	3	4	3	4	3	3	3	3	3	5	2	3	4	3	3	4	4	4	3	3	4	5	3	4
KP2310	ST11	5	1	2	5	4	2	3	3	5	4	3	2	3	3	3	3	3	1	3	5	3	2	3	1	3	4	3	4	3	3	3	3	3	5	2	3	4	3	3	4	4	4	3	3	4	5	3	4
KP2963	ST11	5	1	2	5	4	2	3	3	5	4	3	2	3	3	3	3	3	1	3	5	3	2	3	1	3	4	3	4	3	3	3	3	3	5	2	3	4	3	3	4	4	4	3	3	4	5	3	4
KP3813	ST11	5	1	2	5	4	2	3	3	5	4	3	2	3	3	3	3	3	1	3	5	3	2	3	1	3	4	3	4	3	3	3	3	3	5	2	3	4	3	3	4	4	4	3	3	4	5	3	4
KP3594	ST1049	2	2	2	2	2	2	2	2	2	2	2	2	2	2	2	2	2	2	2	2	2	2	2	2	2	2	2	2	2	2	2	2	2	2	1	2	2	2	2	2	2	2	2	2	2	2	2	2
KP1527	ST1049	2	2	2	2	2	2	2	2	2	2	2	2	2	2	2	2	2	2	2	2	2	2	2	2	2	2	2	2	2	2	2	2	2	2	1	2	2	2	2	2	2	2	2	2	2	2	2	2
KP2094	ST1049	2	2	2	2	2	2	2	2	2	2	2	2	2	2	2	2	2	2	2	2	2	2	2	2	2	2	2	2	2	2	2	2	2	2	1	2	2	2	2	2	2	2	2	2	2	2	2	2
KP1078	ST1049	2	2	2	2	2	2	2	2	2	2	2	2	2	2	2	2	2	2	2	2	2	2	2	2	2	2	2	2	2	2	2	2	2	2	1	2	2	2	2	2	2	2	2	2	2	2	2	2
GCA_002845065	ST11	5	1	2	5	4	2	3	3	5	4	3	2	3	3	3	4	3	1	3	5	3	2	3	1	3	4	3	4	3	3	3	3	3	5	2	3	4	3	3	4	4	4	3	3	4	5	3	4
GCA_002944845	ST86	6	3	4	6	5	2	4	4	6	5	3	3	4	4	4	5	4	3	4	6	2	3	4	1	4	5	4	5	4	4	4	3	4	6	3	4	5	3	4	3	5	5	4	4	5	6	4	5
GCA_005503975	ST11	5	1	2	5	4	2	3	3	5	4	3	2	5	3	3	3	3	1	3	5	3	2	3	1	3	4	3	4	3	3	3	3	3	5	2	3	4	3	3	4	4	4	3	3	4	5	3	4
GCA_009856855	ST11	5	1	2	5	4	2	3	3	5	4	3	2	5	3	3	3	3	1	3	5	3	2	3	1	3	4	3	4	3	3	3	3	3	5	2	3	4	3	3	4	4	4	3	3	4	5	3	4
GCA_009898155	ST392	7	1	5	7	6	2	5	5	7	6	4	4	6	5	3	6	5	4	5	6	4	2	3	1	5	6	5	6	5	5	5	4	5	7	1	5	6	4	5	5	6	6	5	5	6	7	5	6
GCA_009898185	ST460	8	4	2	8	7	2	6	2	8	7	5	2	7	6	5	7	6	5	6	7	5	2	4	3	6	7	6	7	3	6	6	5	6	8	1	6	7	5	2	6	7	4	6	6	7	8	5	7
GCA_010183605	ST15	9	5	6	9	8	2	7	6	9	8	4	5	8	7	6	8	2	1	7	8	2	2	4	2	6	8	7	8	3	7	7	6	7	9	1	7	8	3	2	7	8	7	5	7	8	9	6	8
GCA_010183625	ST15	9	5	6	9	8	2	7	6	9	8	4	5	8	7	6	8	2	1	7	8	2	2	4	2	6	8	7	8	3	7	7	6	7	9	1	7	8	3	2	7	8	7	5	7	8	9	6	8
GCA_010183645	ST11	5	1	2	5	4	2	3	3	5	4	3	2	3	3	3	3	3	1	3	5	3	2	3	1	3	4	3	4	3	3	3	3	3	5	2	3	4	3	3	4	4	4	3	3	4	5	3	4
GCA_010183665	ST15	9	5	6	9	8	2	7	6	9	8	4	5	8	7	6	8	2	1	7	8	2	2	4	2	6	8	7	8	3	7	7	6	7	9	1	7	8	3	2	7	8	7	5	7	8	9	6	8
GCA_010183685	ST11	5	1	2	5	4	2	3	3	5	4	3	2	3	3	3	3	3	1	3	5	3	2	3	1	3	4	3	4	3	3	3	3	3	5	2	3	4	3	3	4	4	4	3	3	4	5	3	4
GCA_010183705	ST3493	2	1	7	10	9	2	8	7	10	9	6	6	9	8	7	9	7	6	4	9	6	2	5	4	7	9	8	9	3	8	8	7	8	10	1	8	9	2	5	4	7	7	7	8	4	10	7	9
GCA_010183725	ST3493	2	1	7	10	9	2	8	7	10	9	6	6	9	8	7	9	7	6	4	9	6	2	5	4	7	9	8	9	3	8	8	7	8	10	1	8	9	2	5	4	7	7	7	8	4	10	7	9
GCA_014961485	ST2667	5	1	2	5	4	2	3	3	5	4	3	2	5	3	3	3	3	1	3	5	7	2	3	1	3	4	3	4	3	3	3	3	3	5	2	3	4	3	3	4	4	4	3	3	4	5	3	4
GCA_015238555	ST2667	5	1	2	5	4	2	3	3	5	4	3	2	5	3	3	3	3	1	3	5	7	2	3	1	3	4	3	4	3	3	3	3	3	5	2	3	4	3	3	4	4	4	3	3	4	5	3	4
GCA_015666525	ST874	2	1	2	11	10	2	9	8	11	10	7	7	10	9	8	10	8	3	8	10	4	3	6	5	8	10	9	10	3	9	9	8	9	11	4	8	10	3	2	8	9	5	8	9	9	11	2	10
GCA_018274405	ST39	2	1	8	12	11	2	5	5	7	6	4	6	11	10	9	11	9	7	4	11	8	2	3	6	9	11	10	11	6	10	10	9	2	12	1	3	6	4	3	9	10	6	5	10	10	12	8	11
GCA_018274465	ST39	2	1	8	12	11	2	5	5	7	6	4	6	11	10	9	11	9	7	4	11	8	2	3	6	9	11	10	11	6	10	10	9	2	12	1	3	6	0	3	9	10	6	5	10	10	12	8	11
GCA_018274525	ST39	2	1	8	12	11	2	5	5	7	6	4	6	11	10	9	11	9	7	4	11	8	2	3	6	9	11	10	11	6	10	10	9	2	12	1	3	6	4	3	9	10	6	5	10	10	12	8	11
GCA_018274545	ST39	2	1	8	12	11	2	5	5	7	6	4	6	11	10	9	11	9	7	4	11	8	2	3	6	9	11	10	11	6	10	10	9	2	12	1	3	6	4	3	9	10	6	5	10	10	12	8	11
GCA_018283575	ST39	2	1	8	12	11	2	5	5	7	6	4	6	11	10	9	11	9	7	4	11	8	2	3	6	9	11	10	11	6	10	10	9	2	12	1	3	6	4	3	9	10	6	5	10	10	12	8	11
GCA_018383785	ST39	2	1	8	12	11	2	5	5	7	6	4	6	11	10	9	11	9	7	4	11	8	2	3	6	9	11	10	11	6	10	10	9	2	12	1	3	6	4	3	9	10	6	5	10	10	12	8	11
GCA_019444195	ST11	5	1	2	5	4	2	3	3	5	4	3	2	3	3	3	3	3	1	3	5	3	2	3	1	3	4	3	4	3	3	3	3	3	5	2	3	4	3	3	4	4	4	3	3	4	5	3	4
GCA_020177755	ST11	5	1	2	5	4	2	3	3	5	4	3	2	3	3	3	3	3	1	3	5	3	2	3	1	3	4	3	4	3	3	3	3	3	5	2	3	4	3	3	4	4	4	3	3	11	5	3	4
GCA_020177995	ST11	5	1	2	5	4	2	3	3	5	4	3	2	3	3	3	3	3	1	3	5	3	2	3	1	3	4	3	4	3	3	3	3	3	5	2	3	4	3	3	4	4	4	3	3	11	5	3	4
GCA_020178415	ST11	5	1	2	5	4	2	3	3	5	4	3	2	3	3	3	3	3	1	3	5	3	2	3	1	3	4	3	4	3	3	3	3	3	5	2	3	4	3	3	4	4	4	3	3	4	5	3	4
GCA_020178575	ST11	5	1	2	5	4	2	3	3	5	4	3	2	3	3	3	3	3	1	3	5	3	2	3	1	3	4	3	4	3	3	3	3	3	5	2	3	4	3	3	4	4	4	3	3	4	5	3	4
GCA_020535145	ST2667	5	1	2	5	4	2	3	3	5	4	3	2	5	3	3	3	3	1	3	5	7	2	3	1	3	4	3	4	3	3	3	3	3	5	2	3	4	3	3	4	4	4	3	3	4	5	3	4
GCA_021397585	ST15	9	5	9	9	8	2	7	6	9	8	4	5	8	7	6	8	2	1	7	8	2	2	4	2	6	8	7	8	3	7	7	6	7	9	1	7	11	3	2	7	8	7	5	7	8	9	6	8
GCA_021398155	ST11	5	1	2	5	4	2	3	3	5	4	3	2	3	3	3	3	3	1	3	5	3	2	3	1	3	4	3	4	3	3	3	3	3	5	2	3	4	3	3	4	4	4	3	3	4	5	3	4
GCA_021823745	ST340	5	1	2	5	4	2	3	3	5	4	3	2	5	3	3	3	3	1	3	5	3	2	3	1	3	4	3	4	3	3	3	3	3	5	2	3	4	3	3	4	4	4	3	3	4	5	3	4
GCA_021875435	ST11	5	1	2	5	12	2	3	3	5	4	3	2	3	3	3	4	3	1	3	5	3	2	3	1	3	4	3	4	3	3	3	3	3	5	2	3	4	3	3	4	4	4	3	3	4	5	3	4
GCA_021899115	ST11	5	1	2	5	4	2	3	3	5	4	3	2	3	3	3	3	3	1	3	5	3	2	3	1	3	4	3	4	3	3	3	3	3	5	2	3	4	3	3	4	4	4	3	3	4	5	3	4
GCA_021899135	ST11	5	1	2	5	4	2	3	3	5	4	3	2	3	3	3	3	3	1	3	5	3	2	3	1	3	4	3	4	3	3	3	3	3	5	2	3	4	3	3	4	4	4	3	3	4	5	3	4
GCA_021899195	ST11	5	1	2	5	4	2	3	3	5	4	3	2	3	3	3	3	3	1	3	5	3	2	3	1	3	4	3	4	3	3	3	3	3	5	2	3	4	3	3	4	4	4	3	3	4	5	3	4
GCA_021899215	ST11	5	1	2	5	4	2	3	3	5	4	3	2	3	3	3	3	3	1	3	5	3	2	3	1	3	4	3	4	3	3	3	3	3	5	2	3	4	3	3	4	4	4	3	3	4	5	3	4
GCA_021951935	ST3660	10	1	10	13	13	2	10	9	12	11	8	8	10	11	10	12	10	8	9	12	4	3	7	7	10	12	11	12	3	11	11	10	8	13	1	9	12	3	3	4	11	2	2	11	12	13	4	8
GCA_021956765	ST25	2	1	5	14	14	3	11	10	13	12	9	9	10	12	11	13	11	9	10	13	2	4	5	3	11	8	12	13	3	12	12	4	4	14	1	3	13	3	3	4	12	6	9	12	8	14	6	12
GCA_021956965	ST11	5	1	2	5	4	2	3	3	5	4	3	2	5	3	3	3	3	1	3	5	3	2	3	1	3	4	3	4	3	3	3	3	3	5	2	3	4	3	3	4	4	4	3	3	4	5	3	4
GCA_021963665	ST17	11	1	2	15	15	2	12	11	14	13	10	2	12	13	12	14	12	10	11	6	2	2	8	8	12	13	13	14	7	13	13	11	2	15	1	3	14	6	3	9	8	1	10	13	13	15	9	13
GCA_021988315	ST327	8	4	2	8	7	2	13	2	15	14	4	10	13	14	13	15	5	11	12	14	2	2	9	6	13	14	14	15	8	14	2	12	10	16	1	10	15	5	2	6	7	6	11	14	8	16	5	14
GCA_022059905	ST11	5	1	2	5	4	2	3	3	5	4	3	2	5	3	3	3	3	1	3	5	3	2	3	1	3	4	3	4	3	3	3	3	3	5	2	3	4	3	3	4	4	4	3	3	4	5	3	4
GCA_022144045	ST231	2	1	11	16	4	4	14	12	16	15	6	2	14	15	14	16	13	12	13	12	9	3	4	6	13	15	15	16	3	3	14	13	9	17	1	8	16	5	6	6	13	7	12	15	8	17	6	8
GCA_022160445	ST48	2	2	12	17	16	5	15	7	17	16	11	11	15	16	15	17	14	13	14	6	10	3	10	9	14	16	16	17	3	15	15	14	11	18	1	11	17	7	2	4	14	8	13	16	14	18	5	15
GCA_022171205	ST348	2	1	2	18	17	2	4	4	18	17	12	2	5	17	16	18	15	14	15	15	11	2	11	10	15	6	17	18	3	16	16	15	12	19	1	5	6	8	5	5	15	7	10	17	15	7	10	16
GCA_022212285	ST39	2	1	8	12	11	2	5	5	7	6	4	6	11	18	9	11	9	7	4	11	8	2	3	6	9	11	10	11	6	10	10	9	2	12	1	3	6	4	3	9	10	6	5	10	10	12	8	11
GCA_022212365	ST39	2	1	8	12	11	2	5	5	7	6	4	6	11	18	9	11	9	7	4	11	8	2	3	6	9	11	10	11	6	10	10	9	2	12	1	3	6	4	3	9	10	6	5	10	10	12	8	11
GCA_022212385	ST39	2	1	8	12	11	2	5	5	7	6	4	6	11	18	9	11	9	7	4	11	8	2	3	6	9	11	10	11	6	10	10	9	2	12	1	3	6	4	3	9	10	6	5	10	10	12	8	11
GCA_022291395	ST258	5	1	2	5	4	2	3	3	5	4	3	2	5	3	3	3	3	1	3	5	3	2	3	1	3	4	3	4	3	3	3	3	3	5	2	3	4	3	3	4	4	4	3	3	4	5	3	4
GCA_022329685	ST15-1LV	9	5	6	19	8	2	7	6	9	8	4	5	8	7	6	8	2	1	7	8	2	2	4	2	6	17	7	8	3	7	7	6	7	9	1	7	18	3	2	7	8	7	5	7	8	9	6	8
GCA_022453645	ST11	5	1	2	5	4	2	3	3	5	4	3	2	5	3	3	3	3	1	3	5	3	2	3	1	3	4	3	4	3	3	3	3	3	5	2	3	4	3	3	4	4	4	3	3	4	5	3	4
GCA_022592735	ST464	2	1	5	20	18	2	16	2	19	18	6	6	13	19	17	19	2	1	16	16	4	2	12	1	16	4	18	19	9	17	17	16	13	20	1	12	19	3	2	10	7	7	14	18	13	15	9	11
GCA_022748955	ST23	2	1	13	21	19	6	12	13	6	19	13	12	4	20	3	20	16	4	17	6	2	3	5	3	17	18	19	20	10	18	18	17	14	21	1	12	20	9	2	11	8	7	15	19	16	19	5	17
GCA_022854385	ST11	5	1	2	5	4	2	3	3	5	4	3	2	3	3	3	3	3	1	3	5	3	2	3	1	3	4	3	4	3	3	3	3	3	5	2	3	4	3	3	4	4	4	3	3	4	5	3	4
GCA_022858045	ST17	2	3	2	22	15	2	12	11	14	13	10	2	12	13	12	14	12	10	11	6	2	2	8	8	12	13	13	14	7	13	13	11	2	15	1	3	14	6	3	12	8	1	10	13	13	15	9	13
GCA_022858185	ST726	2	1	5	14	20	7	17	12	20	15	3	2	10	21	18	21	17	3	18	17	2	2	6	1	18	19	20	21	11	12	3	3	15	22	2	13	19	3	2	5	16	4	16	20	17	20	6	18
GCA_023025445	ST15	9	5	6	9	8	2	7	6	9	8	4	5	8	7	6	8	2	1	7	8	2	2	4	2	6	8	7	8	3	7	7	6	7	9	1	7	11	3	2	7	8	7	5	7	8	21	6	8
GCA_023025525	ST15	9	5	6	9	8	2	7	6	9	8	4	5	8	7	6	8	2	1	7	8	2	2	4	2	6	8	7	8	3	7	7	6	7	9	1	7	11	3	2	7	8	7	5	7	8	21	6	8
GCA_023572235	ST340	5	1	2	5	4	2	3	3	5	4	3	2	5	3	3	3	3	1	3	5	3	2	3	1	3	4	3	4	3	3	3	3	3	5	2	3	4	3	3	4	4	4	3	3	4	5	3	4
GCA_023887825	ST11	5	1	2	5	4	2	3	3	5	4	3	2	3	3	3	3	3	1	3	5	3	2	3	1	3	4	3	4	3	3	3	3	3	5	2	3	4	3	3	4	4	4	3	3	4	5	3	4
GCA_023892905	ST11	5	1	2	5	4	2	3	3	5	4	3	2	3	3	3	3	3	1	3	5	3	2	3	1	3	4	3	4	3	3	3	3	3	5	2	3	4	3	3	4	4	4	3	3	4	5	3	4
GCA_023893045	ST11	5	1	2	5	4	2	3	3	5	4	3	2	3	3	3	3	3	1	3	5	3	2	3	1	3	4	3	4	3	3	3	3	3	5	2	3	4	3	3	4	4	4	3	3	4	5	3	4
GCA_023893095	ST11	5	1	2	5	4	2	3	3	5	4	3	2	3	3	3	3	3	1	3	5	3	2	3	1	3	4	3	4	3	3	3	3	3	5	2	3	4	3	3	4	4	4	3	3	4	5	3	4
GCA_024496165	ST11	12	1	2	5	4	2	3	3	5	4	3	2	3	3	3	3	3	1	3	5	3	2	3	1	3	4	3	4	3	3	3	3	3	5	2	3	4	3	3	4	4	4	3	3	4	5	3	4
GCA_024560905	ST231	2	1	11	16	4	4	14	12	16	15	6	2	14	15	14	16	13	12	13	12	9	3	4	6	13	15	15	16	3	3	14	13	9	17	1	8	16	5	6	6	13	7	12	15	8	17	6	8
GCA_024582095	ST11	5	1	2	5	4	2	3	3	5	4	3	2	3	3	3	3	3	1	3	5	3	2	3	1	3	4	3	4	3	3	3	3	3	5	2	3	4	3	3	4	4	4	3	3	4	5	3	4
GCA_024582195	ST11	5	1	2	5	4	2	3	3	5	4	3	2	3	3	3	3	3	1	3	5	3	2	3	1	3	4	3	4	3	3	3	3	3	5	2	3	4	3	3	4	4	4	3	3	4	5	3	4
GCA_024582605	ST11	5	1	2	5	4	2	3	3	5	4	3	2	3	3	3	3	3	1	3	5	3	2	3	1	3	4	3	4	3	3	3	3	3	5	2	3	4	3	3	4	4	4	3	3	4	5	3	4
GCA_024610325	ST11	5	1	2	5	4	2	3	14	5	4	3	2	5	3	3	3	3	1	3	5	3	2	3	1	3	4	3	4	3	3	3	3	3	5	2	3	4	3	3	4	4	4	3	3	4	5	3	4
GCA_024671615	ST11	5	1	2	5	4	2	3	14	5	4	3	2	5	3	3	3	3	1	3	5	3	2	3	1	3	4	3	4	3	3	3	3	3	5	2	3	4	3	3	4	4	4	3	3	4	5	3	4
GCA_025081035	ST14	9	5	6	9	8	2	18	15	21	8	4	5	8	7	6	8	2	1	7	8	2	2	4	2	6	20	7	8	3	7	7	6	7	9	5	7	11	3	2	7	17	7	5	7	8	9	6	8
GCA_025875245	ST147	7	1	5	7	6	2	5	5	7	6	4	4	6	5	3	6	5	4	5	6	4	2	3	1	5	6	5	6	5	5	5	4	5	7	1	5	6	4	5	5	6	6	5	5	6	7	5	6
GCA_025946965	ST15	9	5	6	9	8	2	7	6	9	8	4	5	8	7	6	8	2	1	7	8	2	2	4	2	6	8	7	8	3	7	7	6	7	9	1	7	11	3	2	7	8	7	5	7	8	9	6	8
GCA_026167905	ST1414	2	1	2	23	21	2	4	16	22	5	12	2	16	22	3	3	18	15	19	13	10	2	5	1	19	21	7	22	5	19	19	4	16	23	6	14	21	3	2	4	18	4	7	21	18	22	5	19
GCA_026223285	ST460	8	4	2	8	7	2	6	2	8	7	5	2	7	6	5	7	6	5	6	7	5	2	4	3	6	7	6	7	3	6	6	5	6	8	1	6	7	5	2	6	7	4	6	6	7	8	5	20
GCA_026223395	ST3128	9	5	6	9	8	2	19	6	9	8	4	5	8	7	6	8	2	1	7	8	2	2	4	2	6	8	7	8	3	7	7	6	7	24	1	7	11	3	2	7	8	7	5	7	8	9	6	8
GCA_026223735	ST11	5	1	2	5	4	2	3	3	5	4	3	2	5	3	3	3	3	1	3	5	3	2	3	1	3	4	3	4	3	3	3	3	3	5	2	3	4	3	3	4	4	4	3	3	4	5	3	4
GCA_027615005	ST70	2	1	2	24	17	2	4	17	23	8	8	13	10	23	19	22	19	16	20	18	12	5	5	11	19	22	10	23	3	20	20	18	17	19	1	4	22	2	2	13	7	1	17	4	19	23	5	21
GCA_027828495	ST340	5	1	2	5	4	8	3	3	5	4	3	2	5	3	3	3	3	1	3	5	3	2	3	1	3	4	3	4	3	3	3	3	3	5	2	3	4	3	3	4	4	4	3	3	4	5	3	4
GCA_027865265	ST231	2	1	11	16	4	4	14	12	16	15	6	2	14	15	14	16	13	12	13	12	9	3	4	6	13	15	15	16	3	3	14	13	9	17	1	8	16	5	6	6	13	7	12	15	8	17	6	8
GCA_027908515	ST147	7	1	5	7	6	2	5	5	7	6	4	4	6	5	3	6	5	4	5	6	4	2	3	1	5	6	5	6	5	5	5	4	5	7	1	5	6	4	5	5	6	6	5	5	6	7	5	6
GCA_028058475	ST147	7	1	5	7	6	2	5	5	7	6	4	4	6	5	3	6	5	4	5	6	4	2	3	1	5	6	5	24	5	5	5	4	5	7	1	5	6	4	5	5	6	6	5	5	6	7	5	6
GCA_028220555	ST1049	2	2	2	2	2	2	2	2	2	2	2	2	2	2	2	2	2	2	2	2	2	2	2	2	2	2	2	2	2	2	2	2	2	2	1	2	2	2	2	2	2	2	2	2	2	2	2	2
GCA_028527255	ST22	2	3	14	25	22	2	20	11	14	20	14	2	12	13	12	14	12	10	11	6	13	2	7	12	20	14	21	25	12	12	21	19	18	25	1	8	23	3	2	14	18	7	18	22	20	24	5	22
GCA_028527285	ST22	2	3	14	25	22	2	20	11	14	20	14	2	12	13	12	14	12	10	11	6	13	2	7	12	20	14	21	25	12	12	21	19	18	25	1	8	23	3	2	14	18	7	18	22	20	24	5	22
GCA_028527305	ST22	2	3	14	25	22	2	20	11	14	20	14	2	12	13	12	14	12	10	11	6	13	2	7	12	20	14	21	25	12	12	21	19	18	25	1	8	23	3	2	14	18	7	18	22	20	24	5	22
GCA_028527345	ST22	2	3	14	25	22	2	20	11	14	20	14	2	12	13	12	14	12	10	11	6	13	2	7	12	20	14	21	25	12	12	21	19	18	25	1	8	23	3	2	14	18	7	18	22	20	24	5	22
GCA_028527365	ST22	2	3	14	25	22	2	20	11	14	20	14	2	12	13	12	14	12	10	11	6	13	2	7	12	20	14	21	25	12	12	21	19	18	25	1	8	23	3	2	14	18	7	18	22	20	24	5	22
GCA_028527385	ST22	2	3	14	25	22	2	20	11	14	20	14	2	12	13	12	14	12	10	11	6	13	2	7	12	20	14	21	25	12	12	21	19	18	25	1	8	23	3	2	14	18	7	18	22	20	24	5	22
GCA_028527395	ST22	2	3	14	25	22	2	20	11	14	20	14	2	12	13	12	14	12	10	11	6	13	2	7	12	20	14	21	25	12	12	21	19	18	25	1	8	23	3	2	14	18	7	18	22	20	24	5	22
GCA_028527425	ST22	2	3	14	25	22	2	20	11	14	20	14	2	12	13	12	14	12	10	11	6	13	2	7	12	20	14	21	25	12	12	21	19	18	25	1	8	23	3	2	14	18	7	18	22	20	24	5	22
GCA_028527445	ST22	2	3	14	25	22	2	20	11	14	20	14	2	12	13	12	14	12	10	11	6	13	2	7	12	20	14	21	25	12	12	21	19	18	25	1	8	23	3	2	14	18	7	18	22	20	24	5	22
GCA_028527465	ST22	2	3	14	25	22	2	20	11	14	20	14	2	12	13	12	14	12	10	11	6	13	2	7	12	20	14	21	25	12	12	21	19	18	25	1	8	23	3	2	14	18	7	18	22	20	24	5	22
GCA_028527475	ST22	2	3	14	25	22	2	20	11	14	20	14	2	12	13	12	14	12	10	11	6	13	2	7	12	20	14	21	25	12	12	21	19	18	25	1	8	23	3	2	14	18	7	18	22	20	24	5	22
GCA_028527485	ST22	2	3	14	25	22	2	20	11	14	20	14	2	12	13	12	14	12	10	11	6	13	2	7	12	20	14	21	25	12	12	21	19	18	25	1	8	23	3	2	14	18	7	18	22	20	24	5	22
GCA_028560635	ST1755	13	1	2	26	23	2	21	18	24	9	6	2	5	24	20	23	11	12	21	19	14	5	7	5	21	23	16	26	13	21	22	20	12	26	3	10	24	10	0	15	8	4	7	23	21	25	6	23
GCA_028561415	ST1755	13	1	2	26	23	2	21	18	24	9	6	2	5	24	20	23	11	12	21	19	14	5	7	5	21	23	16	26	13	21	22	20	12	26	3	10	24	10	3	15	8	4	7	23	21	25	6	23
GCA_028825975	ST22	2	3	14	25	22	2	20	11	14	13	14	2	12	13	12	14	12	10	11	6	13	2	7	12	20	14	21	25	12	12	21	19	18	25	1	8	23	3	2	14	18	7	18	22	20	24	5	13
GCA_029426595	ST147	7	1	5	7	6	2	5	5	7	6	4	4	6	5	3	6	5	4	5	6	4	2	3	1	5	6	5	6	5	5	5	4	5	7	1	5	6	4	5	5	6	6	5	5	6	7	5	6
GCA_029426655	ST147	7	1	5	7	6	2	5	5	7	6	4	4	6	5	3	6	5	4	5	6	4	2	3	1	5	6	5	6	5	5	5	4	5	7	1	5	6	4	5	5	6	6	5	5	6	7	5	6
GCA_029458035	ST225	2	1	2	5	24	2	5	5	7	17	15	2	5	17	16	18	15	14	15	15	14	5	7	1	22	24	22	6	5	22	5	15	19	27	7	3	25	3	7	9	8	6	5	10	22	26	4	24
GCA_029768765	ST231	2	1	11	16	4	4	14	12	16	15	6	2	14	15	14	16	13	12	13	12	9	3	4	6	13	15	15	16	3	3	14	13	9	17	1	8	16	5	6	6	13	7	12	15	8	17	6	8
GCA_029915385	ST22	2	3	14	25	22	2	20	11	14	20	14	2	12	13	12	14	12	10	11	6	13	2	7	12	20	14	21	25	12	12	21	19	18	25	1	8	23	3	2	14	18	7	18	22	20	24	5	22
GCA_029915425	ST11	5	1	2	5	4	2	3	3	5	4	3	2	3	3	3	3	3	1	3	5	3	2	3	1	3	4	3	4	3	3	3	3	3	5	2	3	4	3	3	4	4	4	3	3	4	5	3	4
GCA_030061615	ST25	2	1	5	14	14	3	11	10	13	12	9	9	10	12	11	13	11	9	10	13	2	4	5	3	11	8	12	13	3	12	12	4	4	14	1	3	13	3	3	4	12	6	9	12	8	14	6	12
GCA_947574515	ST1774	2	1	2	28	26	2	23	2	24	22	6	15	18	26	22	25	5	18	23	21	2	2	3	1	24	26	24	28	3	3	24	22	21	29	1	16	27	9	9	17	8	7	20	25	24	28	3	26
[truncated: 1,606 more columns]
