# Supplementary material for: Prevalence of ST1049-KL5 carbapenem-resistant Klebsiella pneumoniae with a blaKPC-2 and blaNDM-1 co-carrying hypertransmissible IncM1 plasmid
Source: Commun Biol. 2024 Jun 6;7:695. doi: 10.1038/s42003-024-06398-w (PMC11156905; doi:10.1038/s42003-024-06398-w)
Supplement: Supplementary file 4 — Supplementary Data 2 [file 42003_2024_6398_MOESM4_ESM.xlsx]

## Sheet: Sheet1
Supplementary Data 2. Characteristics of transconjugants in this study.
No.	Transconjuant	Donar (Sequence type)	Recipient (Sequence type)	Antibiotics used for screening (mg/L)	Detection of transferred plasmid (Inc type)	Mobile genetic elements in transferred plasmids				Mobility	Conjugation	Conjugation frequency
						oriT	Relaxase	T4SS	T4CP
1	EC600::pKPC_NDM3594	KP3594 (ST1049)	EC600	RIF 512+MEM 2	pKPC_NDM (IncM1)	+	+	+	+	Conjuagtive	Yes	(4.42±2.02)×10-4
2	EC600::pKPC_NDM1527	KP1527 (ST1049)	EC600	RIF 512+MEM 2	pKPC_NDM (IncM1)	+	+	+	+	Conjuagtive	Yes	(4.68±0.75)×10-4
3	EC600::pKPC_NDM2094	KP2094 (ST1049)	EC600	RIF 512+MEM 2	pKPC_NDM (IncM1)	+	+	+	+	Conjuagtive	Yes	(5.19±1.20)×10-4
4	EC600::pKPC_NDM1078	KP1078 (ST1049)	EC600	RIF 512+MEM 2	pKPC_NDM (IncM1)	+	+	+	+	Conjuagtive	Yes	(6.26±2.40)×10-4
5	EC600::pKPC2963	KP2963 (ST11)	EC600	RIF 512+MEM 2	pKPC2963 (IncFII/IncR)	+	-	+	+	Mobilizable	Yes	(1.13±0.29)×10-6
6	EC600::pNDM2963	KP2963 (ST11)	EC600	RIF 512+MEM 2	pNDM2963 (IncN)	+	+	+	+	Conjuagtive	Yes	(3.59±0.45)×10-6
7	EC600::pKPC2310	KP2310 (ST11)	EC600	RIF 512+MEM 2	pKPC2310 (IncFII/IncR)	+	+	+	+	Conjuagtive	Yes	(7.24±1.11)×10-5
8	EC600::pNDM2310	KP2310 (ST11)	EC600	RIF 512+MEM 2	pNDM2310 (IncC)	+	+	+	+	Conjuagtive	Yes	(1.12±0.25)×10-4
9	EC600::pKPC3813	KP3813 (ST11)	EC600	RIF 512+MEM 2	pKPC3813 (IncFII/IncR)	+	-	+	-	Mobilizable	No	NA
10	EC600::pNDM3813	KP3813 (ST11)	EC600	RIF 512+MEM 2	pNDM3813 (IncN)	+	+	+	+	Conjuagtive	Yes	(6.60±1.13)×10-7
11	EC600::pKPC2805	KP2805 (ST11)	EC600	RIF 512+MEM 2	pKPC2805 (IncFII/IncR)	+	+	+	+	Conjuagtive	Yes	(4.26±0.71)×10-6
12	EC600::pNDM2805	KP2805 (ST11)	EC600	RIF 512+MEM 2	pNDM2805 (IncN)	+	+	+	+	Conjuagtive	Yes	(1.55±0.30)×10-5
13	EC600::pKPC2258	KP2258 (ST11)	EC600	RIF 512+MEM 2	pKPC2258 (IncFII/IncR)	+	+	+	+	Conjuagtive	Yes	(5.22±1.72)×10-6
14	EC600::pNDM2258	KP2258 (ST11)	EC600	RIF 512+MEM 2	pNDM2258 (IncN)	+	-	+	-	Mobilizable	No	NA
15	KP2136::pKPC_NDM	EC600::pKPC_NDM1527	KP2136 (ST1049)	FOS 256+CAZ/AVI 4	pKPC_NDM (IncM1)	NA	NA	NA	NA	NA	Yes	(6.39±0.98)×10-5
16	KP4007::pKPC_NDM	EC600::pKPC_NDM1527	KP4007 (ST1049)	FOS 256+CAZ/AVI 4	pKPC_NDM (IncM1)	NA	NA	NA	NA	NA	Yes	(5.14±0.32)×10-5
17	KP2316::pKPC_NDM	EC600::pKPC_NDM1527	KP2316 (ST1049)	FOS 256+CAZ/AVI 4	pKPC_NDM (IncM1)	NA	NA	NA	NA	NA	Yes	(5.42±2.26)×10-5
18	KP2316::pKPC_NDMΔKPCa	DH5α::pCasCure-apr-spacer(KPC)	KP2316::pKPC_NDM1527	APR 40+CAZ/AVI 4	blaNDM-1	NA	NA	NA	NA	NA	NA	NA
19	KP2316::pKPC_NDMΔNDM	EC600::pKPC_NDMΔNDMb	KP2316 (ST1049)	ATM 16	blaKPC-2	NA	NA	NA	NA	NA	Yes	(3.90±1.51)×10-5
20	EC600::pKPC_NDMc	KP2316::pKPC_NDM	EC600	RIF 512+CAZ/AVI 4	pKPC_NDM (IncM1)	NA	NA	NA	NA	NA	Yes	(8.86±1.36)×10-4
21	EC600::pKPC_NDMΔKPCc	KP2316::pKPC_NDMΔKPC	EC600	RIF 512+CAZ/AVI 4	blaNDM-1	NA	NA	NA	NA	NA	Yes	(8.20±0.62)×10-4
22	EC600::pKPC_NDMΔNDMc	KP2316::pKPC_NDMΔNDM	EC600	RIF 512+ATM 16	blaKPC-2	NA	NA	NA	NA	NA	Yes	(7.82±1.55)×10-4
23	KP1878::pKPC_NDMd	EC600::pKPC_NDM1527	KP1878 (ST11)	GEN 40+CAZ/AVI 4	pKPC1878 (IncFII/IncR), pKPC_NDM (IncM1)	NA	NA	NA	NA	NA	Yes	(2.04±0.95)×10-5
24	KP1880::pKPC_NDMd	EC600::pKPC_NDM1527	KP1880 (ST11)	GEN 40+CAZ/AVI 4	pKPC1880 (IncFII/IncR), pKPC_NDM (IncM1)	NA	NA	NA	NA	NA	Yes	(4.35±0.52)×10-5
25	KP169::pKPC_NDMd	EC600::pKPC_NDM1527	KP169 (ST685)	GEN 40+MEM 4+0.05 mM EDTA	pNDM169 (IncC), pKPC_NDM (IncM1)	NA	NA	NA	NA	NA	Yes	(2.35±0.72)×10-5
26	KP253::pKPC_NDMd	EC600::pKPC_NDM1527	KP253 (ST101)	GEN 40+MEM 4+0.05 mM EDTA	pNDM253 (IncN), pKPC_NDM (IncM1)	NA	NA	NA	NA	NA	Yes	(3.03±1.73)×10-5
28	ATCC 700603::pKPC_NDM	KP1527 (ST1049)	ATCC 700603 (ST489, RIFR)	RIF 512+MEM 2	pKPC_NDM (IncM1)	NA	NA	NA	NA	NA	Yes	(8.67±1.14)×10-4
29	ATCC 700603::pUCP24-oriTKNe	E. coli S17*::pUCP24-oriTKN	ATCC 700603 (ST489, RIFR)	RIF 512+GEN 40	pUCP24-oriTKN	NA	NA	NA	NA	NA	Yes	(1.93±0.52)×10-5
30	EC600::pUCP24-oriTKNe	E. coli S17*::pUCP24-oriTKN	EC600	RIF 512+GEN 40	pUCP24-oriTKN	NA	NA	NA	NA	NA	Yes	(1.27±0.25)×10-5
Abbreviations: RIF,rifampicin; MEM, meropenem; Fos, fosfomycin; CAZ/AVI, ceftazidime/avibactam; APR, apramycin; ATM, aztreonam; GEN, gentamicin; RIFR, induced rifampicin resistance; NA, not applicable.
a: Acquired from the knock-out experiment.
b: Acquired from the passage experiment.
c: Conjugation was performed to compare the transferability of pKPC_NDM with blaKPC-2 or blaNDM-1 deletion, using E.coli EC600 as the recipient.
d: Plasmid incompatibility of pKPC_NDM with pre-existing pKPC or pNDM plasmids in recipient strains.
e: Conjugations were performed to evaluate the transferability of pUCP24 with pKPC_NDM-deprived oriT.
*The genotype of E.coli S17 was TpR SmR recA, thi, pro, hsdR-M+RP4: 2-Tc:Mu: Km Tn7 λpir.
