# Supplementary material for: Prevalence of ST1049-KL5 carbapenem-resistant Klebsiella pneumoniae with a blaKPC-2 and blaNDM-1 co-carrying hypertransmissible IncM1 plasmid
Source: Commun Biol. 2024 Jun 6;7:695. doi: 10.1038/s42003-024-06398-w (PMC11156905; doi:10.1038/s42003-024-06398-w)
Supplement: Supplementary file 5 — Supplementary Data 3 [file 42003_2024_6398_MOESM5_ESM.xlsx]

## Sheet: Sheet1
Supplementary Data 3. Characteristics of plasmids with identical oriT to pKPC_NDM.
Accession number	Species	Strain	Plasmid	total_size	Inc group	oriT	Relaxase	T4SS	T4CP	Mobility	AGly_acquired	Col_acquired	Flq_acquired	MLS_acquired	Phe_acquired	Rif_acquired	Sul_acquired	Tet_acquired	Tmt_acquired	Bla_acquired	ESBL_acquired	Carb_acquired
AP025789.1	Enterobacter hormaechei	FUJ80013	pFJMB80013_2	59961	IncL	+	+	+	+	Conjugative	-		-	-	-	-	-	-	-	-	-	-
CP010365.1	Enterobacter hormaechei	34978	p34978-70.092kb	70092	IncM1	+	+	+	+	Conjugative	-	-	-	-	-	-	-	-	-	-	-	-
CP011593.1	Klebsiella oxytoca	CAV1099	pCAV1099-69	68910	IncM1	+	+	+	+	Conjugative	ant(2'')-Ia	-	-	-	-	-	sul1	-	-	OXA-2	-	-
CP011599.1	Phytobacter ursingii	CAV1151	pCAV1151-83	82986	IncM1	+	+	+	+	Conjugative	ant(2'')-Ia	-	-	-	-	-	sul1	-	-	OXA-2	SHV-30	-
CP011609.1	Citrobacter freundii	CAV1321	pCAV1321-71	70610	IncM1	+	+	+	+	Conjugative	aac(6')-Ib7*;aadA*	-	-	-	-	-	sul1	-	dfrA3b	-	SHV-30	-
CP011614.1	Klebsiella oxytoca	CAV1335	pCAV1335-92	92095	IncM1	+	+	+	+	Conjugative	aac(6')-Ib-cr.v2;ant(2'')-Ia	-	-	-	catB3.v2	arr-3	sul1;sul1	-	-	OXA-1;OXA-2	SHV-30	-
CP011632.1	Klebsiella oxytoca	CAV1374	pCAV1374-84	83652	IncM1	+	+	+	+	Conjugative	ant(2'')-Ia	-	-	-	-	-	sul1	-	-	OXA-2;TEM-1D.v1^	SHV-30	-
CP011640.1	Serratia marcescens	CAV1492	pCAV1492-73	73100	IncM1	+	+	+	+	Conjugative	-	-	-	-	-	-	-	-	-	-	SHV-30	-
CP011656.1	Citrobacter freundii	CAV1741	pKPC_CAV1741	129196	IncM1, pKPC-CAV1193	+	+	+	+	Conjugative	aac(6')-Ib7*;aadA*	-	-	-	-	-	sul1	-	dfrA3b	TEM-1D.v1^;TEM-1D.v1^	SHV-30	KPC-2;KPC-2
CP014072.1	Klebsiella quasipneumoniae	FDAARGOS_93	unnamed1	76312	IncM1	+	+	+	+	Conjugative	ant(2'')-Ia	-	-	-	-	-	sul1*	-	-	OXA-2	SHV-18	-
CP014698.2	Klebsiella quasipneumoniae	ATCC 700603	pKQPS2	77127	IncM1	+	+	+	+	Conjugative	ant(2'')-Ia	-	-	-	-	-	sul1*	-	-	OXA-2	SHV-18	-
CP015071.1	Escherichia coli	Ecol_743	pEC743_OXA48	69471	IncM1	+	+	+	+	Conjugative	aph(3')-VIb*;strA.v1^;strA.v1^;strB.v1	-	-	-	-	-	-	-	-	-	-	OXA-48
CP016927.1	Klebsiella pneumoniae	23	pIncL_M_DHQP1400954	72093	IncL	+	+	+	+	Conjugative	aph(3')-VIb*;strA.v1;strA.v1;strB.v1	-	-	-	-	-	-	-	-	-	CTX-M-14^	OXA-48
CP017932.1	Klebsiella oxytoca	CAV1015	pCAV1015-76	76186	IncM1	+	+	+	+	Conjugative	aac(6')-Ib-cr.v2	-	-	-	catB3.v2	arr-3	sul1	-	-	OXA-1	SHV-30	-
CP017936.1	Klebsiella pneumoniae	CAV1016	pCAV1016-76	76186	IncM1	+	+	+	+	Conjugative	aac(6')-Ib-cr.v2	-	-	-	catB3.v2	arr-3	sul1	-	-	OXA-1	SHV-30	-
CP018449.1	Klebsiella pneumoniae	Kp_Goe_33208	pKp_Goe_208-2	67101	IncM1	+	+	+	-	Mobilizable	aph(3')-VIb*;strA.v1;strA.v1	-	-	-	-	-	-	-	-	-	CTX-M-14^	OXA-48
CP018452.1	Klebsiella pneumoniae	Kp_Goe_71070	pKp_Goe_070-2	67100	IncM1	+	+	+	-	Mobilizable	aph(3')-VIb*;strA.v1;strA.v1	-	-	-	-	-	-	-	-	-	CTX-M-14^	OXA-48
CP018669.1	Klebsiella pneumoniae	CAV1042	pKPC_CAV1042-89	88688	IncM1	+	+	+	+	Conjugative	aadA2^	-	-	mphA	-	-	sul1	-	dfrA12	-	SHV-7^	KPC-2
CP019841.1	Enterobacter roggenkampii	R11	pASM2	79101	IncM1	+	+	+	+	Conjugative	-	-	-	-	-	-	-	-	-	-	-	-
CP020502.1	Serratia marcescens	BWH-23	unnamed	74726	IncM1	+	+	+	+	Conjugative	-	-	-	-	-	-	sul1	-	dfrB3	-	SHV-7^	-
CP020530.1	Enterobacter cloacae	174	unnamed2	69663	IncM1	+	+	+	+	Conjugative	ant(2'')-Ia	-	qnrS1	-	-	-	-	-	-	-	SHV-7^	-
CP021742.1	Klebsiella pneumoniae	AR_0126	tig00000002jNODE_23	76179	IncM1	+	+	+	+	Conjugative	aac(6')-Ib-cr.v2	-	-	-	catB3.v2	arr-3	sul1	-	-	OXA-1	SHV-30	-
CP022826.1	Klebsiella quasivariicola	KPN1705	pKPN1705-3	67851	IncM1	+	+	+	+	Conjugative	ant(2'')-Ia	-	qnrS1	-	-	-	-	-	-	-	SHV-7^	-
CP027699.1	Klebsiella pneumoniae	KP30835	unnamed4	71749	IncM1	+	+	+	+	Conjugative	aac(6')-Ib'.v1*;aadA*	-	qnrE1	-	-	-	-	-	-	-	-	-
CP029138.1	Klebsiella pneumoniae	AR376	unnamed3	81137	IncM1	+	+	+	+	Conjugative	ant(2'')-Ia	-	-	mphA	-	-	-	-	-	-	SHV-7^	-
CP029447.1	Serratia marcescens	CAV1761	pCAV1761-73	73100	IncM1	+	-	+	+	Mobilizable	-	-	-	-	-	-	-	-	-	-	SHV-30	-
CP029599.1	Klebsiella quasipneumoniae	ATCC 700603	pDA33145-77	77110	IncM1	+	-	+	+	Mobilizable	ant(2'')-Ia	-	-	-	-	-	sul1*	-	-	OXA-2	SHV-18	-
CP029720.1	Enterobacter cloacae	AR_0154	unnamed2	65672	IncM1	+	+	+	+	Conjugative	ant(2'')-Ia	-	-	-	-	-	-	-	-	-	SHV-30	-
CP031566.1	Enterobacter hormaechei	2013_1a	pIncLM-1301491	64859	IncM1	+	+	+	+	Conjugative	ant(2'')-Ia	-	-	-	-	-	-	-	-	-	SHV-30	-
CP032170.1	Klebsiella pneumoniae	AR_0076	unnamed3	65672	IncM1	+	+	+	+	Conjugative	ant(2'')-Ia	-	-	-	-	-	-	-	-	-	SHV-30	-
CP037737.1	Citrobacter freundii	CAV1857	pKPC_CAV1857-85	85575	IncM1	+	+	+	+	Conjugative	aac(6')-Ib7*;aadA*	-	-	-	-	-	sul1	-	dfrA3b	TEM-1D.v1^	SHV-30	KPC-2
CP045017.1	Klebsiella pneumoniae	BK13048	pBK13048-2	61331	IncL	+	+	+	+	Conjugative	-	-	-	-	-	-	-	-	-	-	-	-
CP046648.1	Klebsiella pneumoniae	EGKP3	pEGKP3.4	66546	IncM1	+	+	+	+	Conjugative	aph(3')-VIb*;strA.v1;strA.v1;strB.v1	-	-	-	-	-	-	-	-	-	CTX-M-14^	-
CP047704.1	Klebsiella pneumoniae	Kpn-14	pKpn14-4	73052	IncM1	+	+	+	+	Conjugative	aph(3')-VIb*;strA.v1;strA.v1;strB.v1	-	qnrS1	-	-	-	-	-	-	-	CTX-M-14^	-
CP049087.1	Escherichia coli	pV01-15-R02-025-053	pK15EC053	96283	IncM1	+	+	+	+	Conjugative	aac(3)-IV;aph(3')-Ia*;aph(4)-Ia;strB.v1	mcr-3.1	-	-	floR.v1*	-	sul2	-	-	-	-	-
CP050846.1	Klebsiella pneumoniae	Bckp206	pBckp206-1	57277	IncM1	+	+	+	+	Conjugative	-	-	-	-	-	-	-	-	-	-	-	-
CP053038.1	Klebsiella pneumoniae	P35	pP35C	53270	IncL	+	+	+	+	Conjugative	-	-	-	-	-	-	-	-	-	-	-	-
CP053283.1	Escherichia coli	SCU-308	pSCU-308-2	68199	IncM1	+	+	+	+	Conjugative	-	-	-	-	-	-	-	-	-	-	-	-
CP066860.1	Klebsiella quasipneumoniae	47	p1	170976	IncM1, IncM1	+	+	+	+	Conjugative	aac(6')-Ib'.v1*;aac(6')-Ib'.v1*;aadA*;aadA*;rmtD;rmtD	-	-	-	-	-	sul1;sul1	-	dfr22;dfr22	OXA-9.v1;OXA-9.v1;TEM-1D.v1^;TEM-1D.v1^	SHV-5;SHV-5	GES-5^;GES-5^
CP068320.1	Klebsiella pneumoniae	RIVM_C015073	pRIVM_C015073_2	68683	IncM1	+	+	+	-	Mobilizable	strA.v1;strA.v1	-	-	-	-	-	-	-	-	-	CTX-M-14^	OXA-48
CP068865.1	Klebsiella pneumoniae	RIVM_C017341	pRIVM_C017341_3	68683	IncM1	+	+	+	-	Mobilizable	strA.v1;strA.v1	-	-	-	-	-	-	-	-	-	CTX-M-14^	OXA-48
CP068874.1	Klebsiella pneumoniae	RIVM_C017036	pRIVM_C017036_1	67100	IncM1	+	+	+	-	Mobilizable	aph(3')-VIb*;strA.v1^;strA.v1^	-	-	-	-	-	-	-	-	-	CTX-M-14^	OXA-48
CP068895.1	Klebsiella pneumoniae	RIVM_C019583	pRIVM_C019583_4	67877	IncM1	+	+	+	-	Mobilizable	aph(3')-VIb*;strA.v1;strA.v1	-	-	-	-	-	-	-	-	-	CTX-M-14^	OXA-48
CP068900.1	Klebsiella pneumoniae	RIVM_C019559	pRIVM_C019559_2	67037	IncM1	+	+	+	-	Mobilizable	aph(3')-VIb*;strA.v1	-	-	-	-	-	-	-	-	-	CTX-M-14^	OXA-48
CP068901.1	Klebsiella pneumoniae	RIVM_C019556	pRIVM_C019556_2	66975	IncM1	+	+	+	-	Mobilizable	-	-	-	-	-	-	-	-	-	-	CTX-M-14^	OXA-48
CP068924.1	Klebsiella pneumoniae	RIVM_C018979	pRIVM_C018979_1	67091	IncM1	+	+	+	-	Mobilizable	aph(3')-VIb*;strA.v1*	-	-	-	-	-	-	-	-	-	CTX-M-14^	OXA-48
CP068942.1	Klebsiella pneumoniae	RIVM_C000056	pRIVM_C000056_2	67062	IncM1	+	+	+	-	Mobilizable	-	-	-	-	-	-	-	-	-	-	CTX-M-14^	OXA-48
CP071281.1	Klebsiella pneumoniae	SA-KpST14	pSA-KpST14-OXA48-2	68932	IncM1	+	+	+	+	Conjugative	strA.v1;strB.v1	-	-	-	-	-	-	-	-	-	CTX-M-14^	OXA-48
CP082980.1	Klebsiella pneumoniae	BD-13	p2-BD-13-OXA48	67100	IncM1	+	+	+	-	Mobilizable	aph(3')-VIb*;strA.v1;strA.v1	-	-	-	-	-	-	-	-	-	CTX-M-14^	OXA-48
CP083077.1	Klebsiella pneumoniae	113481141	p2-0113481141-OXA48	74736	IncM1	+	+	+	+	Conjugative	aph(3')-VIb*;strA.v1;strA.v1	-	qnrS1	-	-	-	-	-	-	-	CTX-M-14^	OXA-48
CP085741.1	Klebsiella pneumoniae	51135CZ	p51135CZ_1	55865	IncM1	+	+	+	+	Conjugative	-	-	-	-	-	-	-	-	-	-	-	-
CP086407.1	Enterobacter roggenkampii	POL1	pPOL1-B	79100	IncM1	+	+	+	+	Conjugative	-	-	-	-	-	-	-	-	-	-	-	-
CP089887.1	Klebsiella pneumoniae	KP102	pKP102-3	58472	IncL	+	+	+	+	Conjugative	-	-	-	-	-	-	-	-	-	-	-	-
CP094900.1	Klebsiella pneumoniae	2017HL-00503	Kpn-WC17-007-03	74544	IncM1	+	+	+	+	Conjugative	-	-	-	-	-	-	-	-	-	TEM-1D.v1^	-	KPC-3
CP103502.1	Klebsiella pneumoniae	5589	pMB9509_3	67896	IncM1	+	+	+	+	Conjugative	ant(2'')-Ia	-	qnrS1	-	-	-	-	-	-	-	SHV-7^	-
CP103692.1	Klebsiella oxytoca	ST34	pMB3888B_2	81842	IncM1	+	+	+	+	Conjugative	ant(2'')-Ia	-	qnrS1	-	-	-	-	-	-	-	SHV-7^	KPC-2
CP103701.1	Klebsiella pneumoniae	ST307	pMB3435_2	57922	IncM1	+	+	+	+	Conjugative	-	-	-	-	-	-	-	-	-	-	-	-
CP107356.1	Klebsiella pneumoniae	CRKP_35	unnamed4	76517	IncM1	+	+	+	+	Conjugative	-	-	qnrS1	-	-	-	-	-	-	-	-	KPC-2;NDM-1
CP109717.1	Citrobacter freundii	2017-45-137-03	p2017-45-137-03_1	69476	IncM1	+	+	+	-	Mobilizable	ant(2'')-Ia	-	-	-	-	-	-	-	-	-	SHV-7^	-
CP109729.1	Enterobacter roggenkampii	2017-45-51-04-01	p2017-45-51-04-01_4	63890	IncM1	+	+	+	+	Conjugative	-	-	-	-	-	-	-	-	-	-	-	-
CP109742.1	Serratia nevei	2017-45-174	p2017-45-174_2	59632	IncM1	+	+	+	+	Conjugative	-	-	-	-	-	-	-	-	-	-	-	-
CP114310.1	Klebsiella oxytoca	2022CK-00499	unnamed2	66959	IncM1	+	+	+	+	Conjugative	-	-	-	-	-	-	-	-	-	-	-	KPC-2
CP114357.1	Klebsiella variicola	2022CK-00567	unnamed3	66898	IncM1	+	+	+	+	Conjugative	ant(2'')-Ia	-	qnrS1	-	-	-	-	-	-	-	SHV-7^	-
CP115691.1	Enterobacter hormaechei	2020CK-00204	unnamed2	76313	IncM1	+	+	+	+	Conjugative	aph3-Ia.v1^	-	-	mphA	-	-	-	-	-	-	-	KPC-2
CP118215.1	Klebsiella oxytoca	2020CK-00213	unnamed3	70483	IncM1	+	+	+	+	Conjugative	-	-	-	-	-	-	-	-	-	-	-	KPC-3
CP127503.1	Klebsiella pneumoniae	PS00261.4	pPS00261_4A.2	60002	IncL	+	+	+	+	Conjugative	-	-	-	-	-	-	-	-	-	-	-	-
CP131948.1	Klebsiella pneumoniae	2023CK-00111	unnamed3	71469	IncM1	+	+	+	+	Conjugative	-	-	-	-	-	-	-	-	-	-	-	KPC-2
CP135467.1	Citrobacter freundii	isolateH	pIsolateH_B	73996	IncM1	+	+	+	+	Conjugative	-	-	qnrS1	-	-	-	-	-	-	LAP-1	SHV-7^	-
CP137926.1	Klebsiella pneumoniae	2023CK-00112	unnamed3	71469	IncM1	+	+	+	+	Conjugative	-	-	-	-	-	-	-	-	-	-	-	KPC-2
CP138477.1	Klebsiella pneumoniae	KP96_L17_12.23_ST6796_NDM5	unnamed2	65420	IncM1	+	+	+	+	Conjugative	strA.v1;strB.v1	-	-	-	-	-	-	-	-	-	CTX-M-14^	-
CP141564.1	Klebsiella pneumoniae	KP44_NW4_44.22_ST307_OXA48	pKP44_OXA48	61500	IncM1	+	+	+	+	Conjugative	-	-	-	-	-	-	-	-	-	-	-	OXA-48
CP143502.1	Klebsiella pneumoniae	B18185	pB18185_1_OXA48	69740	IncM1	+	+	+	-	Mobilizable	aph(3')-VIb*;strA.v1;strA.v1	-	-	-	-	-	-	-	-	-	CTX-M-14^	OXA-48
CP144711.1	Escherichia coli	B18271	pB18271_1	74322	IncM1	+	+	+	+	Conjugative	aph(3')-VIb*;strA.v1;strA.v1	-	qnrS1	-	-	-	-	-	-	-	CTX-M-14^	OXA-48
JQ418542.1	Serratia marcescens	R830	R830b	81793	IncL	+	+	+	+	Conjugative	-	-	-	-	-	-	-	-	-	-	-	-
JQ837276.1	Enterobacter cloacae	1623	pNE1280	66531	IncM1, Col440l	+	+	+	+	Conjugative	-	-	-	-	-	-	-	-	-	-	-	KPC-4
KM406489.1	Serratia marcescens	R471	R471	86748	IncL	+	+	+	+	Conjugative	-	-	-	-	-	-	-	-	-	TEM-1D.v1^	-	-
KP025948.1	Proteus mirabilis	Pm-Oxa48	pOXA48-Pm	72127	IncM1	+	+	+	+	Conjugative	aph(3')-VIb*;strA.v1;strA.v1;strB.v1	-	-	-	-	-	-	-	-	-	CTX-M-14^	OXA-48
KP975075.1	Citrobacter freundii	MRSN12115	pMRVIM1012	72892	IncM1	+	+	+	+	Conjugative	aac(6')-Ib4^	-	-	-	-	-	sul1	-	-	TEM-1D.v1^	-	VIM-4
KT935445.1	Klebsiella pneumoniae	Kp6411	6411TF	78828	IncM1	+	+	+	+	Conjugative	rmtD;rmtD	-	-	-	-	-	sul1	-	dfr22	TEM-1D.v1^	-	-
KX783441.1	Klebsiella pneumoniae	KP4368	pKP4368	67144	IncM1	+	+	+	+	Conjugative	-	-	-	-	-	-	-	-	-	-	-	KPC-2
KY781949.1	Klebsiella pneumoniae	Kp41	pKp41M	70377	IncM1	+	+	+	+	Conjugative	aac(6')-Ib'.v1*;aadA*	-	qnrE1	-	-	-	-	-	-	OXA-9.v1;TEM-1D.v1^	-	-
LT985279.1	Escherichia coli	676	plasmid_ RCS60_p	63009	IncM1	+	+	+	+	Conjugative	strB.v1	-	-	-	-	-	-	-	-	-	CTX-M-14^	-
MF156266.1	Escherichia coli	24-S11	pCESC2	72932	IncM1	+	+	+	+	Conjugative	-	-	-	-	-	-	-	-	-	-	-	-
MN187903.1	Citrobacter freundii	Cf164	pCf164_CTX-M-8	68453	IncM1	+	+	+	+	Conjugative	-	-	-	-	-	-	-	-	-	TEM-1D.v1^	CTX-M-8	-
MN626603.1	Escherichia coli	BM21	pIP69	78968	IncM1	+	+	+	+	Conjugative	aph(3')-Ia	-	-	-	-	-	-	tet(B).v2*;tetR	-	TEM-1D.v1	-	-
MT560065.1	Klebsiella pneumoniae	RIVM_C014947	pRIVM_C014947_2	61919	IncM1	+	+	+	+	Conjugative	-	-	-	-	-	-	-	-	-	-	-	-
OQ821027.1	Enterobacter hormaechei	04ACRGNY2016	p04AY2016_A_KPC	66638	IncM1	+	+	+	+	Conjugative	-	-	-	-	-	-	-	-	-	-	-	KPC-2
OQ821075.1	Klebsiella pneumoniae	11A15CRGN076	p11A15076_B_KPC	66638	IncM1	+	+	+	+	Conjugative	-	-	-	-	-	-	-	-	-	-	-	KPC-3
OQ821086.1	Klebsiella pneumoniae	11A17CRGN035	p11A17035_B_KPC	75959	IncM1, Col(pHAD28)	+	+	+	-	Mobilizable	-	-	-	-	-	-	-	-	-	-	-	KPC-3
OW967005.1	Escherichia coli	624	plasmid_P2	68199	IncM1	+	+	+	+	Conjugative	-	-	-	-	-	-	-	-	-	-	-	-
Abbreviations: Agly:aminoglycoside; Col: colistin;Flq: fluoroquinolone; MLS: macrolide; Phe: Phenicol; Rif: rifampicin; Sul: Sulfonamide; Tet: Tetracycline; Tmt: Trimethoprim; Bla: β-lactamase; ESBL: extended-spectrum beta-lactamase; Carb: carbapenem.
