# Supplementary material for: Prevalence of ST1049-KL5 carbapenem-resistant Klebsiella pneumoniae with a blaKPC-2 and blaNDM-1 co-carrying hypertransmissible IncM1 plasmid
Source: Commun Biol. 2024 Jun 6;7:695. doi: 10.1038/s42003-024-06398-w (PMC11156905; doi:10.1038/s42003-024-06398-w)
Supplement: Supplementary file 6 — Supplementary Data 4 [file 42003_2024_6398_MOESM6_ESM.xlsx]

## Sheet: Sheet1
Supplementary Data 4. Characteristics of ST1049 Klebsiella pneumoniae strains.
Strain	Specie	Location	Isolation source	Assembly	Contig_count	Sequence type	Virulence_score	Resistance_score	Num_resistance_classes	Num_resistance_genes	wzi	K_locus	Antimicrobial resistance genes												Virulence genes
													AGly_acquired	Flq_acquired	MLS_acquired	Phe_acquired	Rif_acquired	Sul_acquired	Tet_acquired	Tmt_acquired	Bla_acquired	ESBL_acquired	Carb_acquired	Bla_chr	iucA	iucB	iucC	iucD	iutA	iroB	iroC	iroD	iroN	rmpA	rmpD	rmpC
KP3594	Klebsiella pneumoniae	China: Wuhan	sputum	This study	188	ST1049	4	2	11	19	wzi208	KL5	aac(3)-IId^;aac(6')-Ib-cr.v2;aadA16*;aph3-Ia.v1;strA.v1^;strB.v1	qnrS1	mphA	floR.v1	arr-3	sul1;sul1;sul2*	tet(A).v2	dfrA27	TEM-1D.v1^	CTX-M-3	KPC-2;NDM-1	SHV-142^	1	1	1	1	1	1	1	1	1	4-47%	2	2
KP1527	Klebsiella pneumoniae	China: Wuhan	sputum	This study	115	ST1049	4	2	11	19	wzi208	KL5	aac(3)-IId^;aac(6')-Ib-cr.v2;aadA16*;aph3-Ia.v1;strA.v1^;strB.v1	qnrS1	mphA	floR.v1	arr-3	sul1;sul1;sul2*	tet(A).v2	dfrA27	TEM-1D.v1^	CTX-M-3	KPC-2;NDM-1	SHV-142^	1	1	1	1	1	1	1	1	1	4-47%	2	2
KP2094	Klebsiella pneumoniae	China: Wuhan	blood	This study	3410	ST1049	4	2	11	19	wzi208	KL5	aac(3)-IId^;aac(6')-Ib-cr.v2;aadA16*;aph3-Ia.v1;strA.v1^;strB.v1	qnrS1	mphA	floR.v1	arr-3	sul1;sul1;sul2*	tet(A).v2	dfrA27	TEM-1D.v1^	CTX-M-3	KPC-2;NDM-1	SHV-142^	1	1	1	1	1	1	1	1	1	-	-	-
KP1078	Klebsiella pneumoniae	China: Wuhan	sputum	This study	2157	ST1049	4	2	11	19	wzi208	KL5	aac(3)-IId^;aac(6')-Ib-cr.v2;aadA16*;aph3-Ia.v1;strA.v1^;strB.v1	qnrS1	mphA	floR.v1	arr-3	sul1;sul1;sul2*	tet(A).v2	dfrA27	TEM-1D.v1^	CTX-M-3	KPC-2;NDM-1	SHV-142^	1	1	1	1	1	1	1	1	1	4-47%	2	2
KP2136	Klebsiella pneumoniae	China: Wuhan	sputum	This study	2603	ST1049	4	0	0	0	wzi208	KL5	-	-	-	-	-	-	-	-	-	-	-	SHV-142^	1	1	1	1	1	1	1	1	1	2	2*	2
KP2316	Klebsiella pneumoniae	China: Wuhan	Bronchoalveolar lavage fluid	This study	2785	ST1049	4	0	0	0	wzi208	KL5	-	-	-	-	-	-	-	-	-	-	-	SHV-142^	1	1	1	1	1	1	1	1	1	2	28*	2
KP4007	Klebsiella pneumoniae	China: Wuhan	Drainage fluid	This study	2744	ST1049	1	0	0	0	wzi208	KL5	-	-	-	-	-	-	-	-	-	-	-	SHV-142^	-	-	-	-	-	6	18-4%	10	5	11	13	1
CRKP_35	Klebsiella pneumoniae	China: Wuhan	sputum	GCA_028220555.1	7	ST1049	4	2	11	20	wzi208	KL5	aac(3)-IId^;aac(6')-Ib-cr.v2;aadA16*;aph3-Ia.v1;strA.v1^;strB.v1	qnrS1;qnrS1	mphA	floR.v1	arr-3	sul1;sul1;sul2*	tet(A).v2	dfrA27	TEM-1D.v1^	CTX-M-3	KPC-2;NDM-1	SHV-142^	1	1	1	1	1	1	1	1	1	4-47%	2	2
20190102B006	Klebsiella pneumoniae	China:Yantai	blood	GCA_022402325.1	48	ST1049	4	0	0	0	wzi208	KL5	-	-	-	-	-	-	-	-	-	-	-	SHV-142^	1	1	1	1	1	1	1	1	1	2	2	2
ERS1867463	Klebsiella pneumoniae	Unknown	Unknown	GCA_022248615.1	57	ST1049	1	0	0	0	wzi208	KL5	-	-	-	-	-	-	-	-	-	-	-	SHV-142^;SHV-142^	-	-	-	-	-	6	18-4%	10	5	11	13	1
EuSCAPE_IL008	Klebsiella pneumoniae	Unknown	Unknown	GCA_022292675.1	47	ST1049	1	0	0	0	-	KL5	-	-	-	-	-	-	-	-	-	-	-	SHV-142^;SHV-142^	-	-	-	-	-	6	19-4%	10	5	11	10*	6
kp464	Klebsiella pneumoniae	China: Hengyang	wound	GCA_026624985.1	67	ST1049	1	0	1	1	wzi208	KL5	-	qnrS1	-	-	-	-	-	-	-	-	-	SHV-142^	-	-	-	-	-	-	-	-	-	-	-	-
KP157	Klebsiella pneumoniae	China: Beijing	patient with infection	GCA_026198475.1	41	ST1049	4	0	0	0	wzi208	KL5	-	-	-	-	-	-	-	-	-	-	-	SHV-142^	1	1	1	1	1	1	1	1	1	2	2	2
KP168	Klebsiella pneumoniae	China: Beijing	patient with infection	GCA_026198415.1	43	ST1049	1	0	0	0	wzi208	KL5	-	-	-	-	-	-	-	-	-	-	-	SHV-142^	-	-	-	-	-	6	18-4%	10	5	11	13	1
KP64	Klebsiella pneumoniae	China: Beijing	patient with infection	GCA_026199015.1	40	ST1049	0	0	1	1	wzi208	KL5	-	-	-	-	-	-	tet(D)	-	-	-	-	SHV-142^	-	-	-	-	-	-	-	-	-	-	-	-
KP71_H	Klebsiella pneumoniae	Australia: Sydney	blood	GCA_016635285.1	88	ST1049	4	0	0	0	wzi208	KL5	-	-	-	-	-	-	-	-	-	-	-	SHV-142^	1	1	1	1	1	1	1	1	1	2	2	2
KSB2_4C	Klebsiella pneumoniae	Australia: Melbourne	rectal swab	GCA_022049625.1	68	ST1049	4	0	0	0	wzi296	KL5	-	-	-	-	-	-	-	-	-	-	-	SHV-142^;SHV-142^	1	1	1	1	1	1	1	1	1	2	2	2
nuh26	Klebsiella pneumoniae	Singapore	liver abscess	GCA_029913455.1	85	ST1049	4	0	0	0	wzi208	KL5	-	-	-	-	-	-	-	-	-	-	-	SHV-142^	1	1	1	1	1	1	1	1	1	2	2	2
nuh40	Klebsiella pneumoniae	Singapore	liver abscess	GCA_029914425.1	681	ST1049	4	0	0	0	wzi208	KL5	-	-	-	-	-	-	-	-	-	-	-	SHV-142^	1	1	1	1	1	1	1	1	1	2	2	2
NUH26_S15_L001	Klebsiella pneumoniae	Singapore	liver abscess	GCA_022273295.1	149	ST1049	4	0	0	0	wzi208	KL5	-	-	-	-	-	-	-	-	-	-	-	SHV-142^;SHV-142^	1*-0%	1	1	1	1	1	1	1	1	26*-0%	2	2
Kp_whw	Klebsiella pneumoniae	China:zhejiang	Neck Abscess	GCA_903469565.1	223	ST1049	4	0	0	0	wzi208	KL5	-	-	-	-	-	-	-	-	-	-	-	SHV-142^	1	1	1	1	1	1	1	1	1	4-47%	2	2
ZKP60	Klebsiella pneumoniae	China:zhejiang	homo	GCA_902508375.1	281	ST1049	1	0	0	0	-	KL5	-	-	-	-	-	-	-	-	-	-	-	SHV-142^	-	-	-	-	-	6	19*-0%	10	5	11	10*	6
ZKP121	Klebsiella pneumoniae	China:zhejiang	homo	GCA_902508735.1	66	ST1049	4	0	0	0	wzi208	KL5	-	-	-	-	-	-	-	-	-	-	-	SHV-142^	1	1	1	1	1	1	1	1	1	2	2	2
Abbreviations: Agly:aminoglycoside;Flq: fluoroquinolone; MLS: macrolide; Phe: Phenicol; Rif: rifampicin; Sul: Sulfonamide; Tet: Tetracycline; Tmt: Trimethoprim; Bla: β-lactamase; ESBL: extended-spectrum beta-lactamase; Carb: carbapenem.
