# Supplementary material for: Prevalence of ST1049-KL5 carbapenem-resistant Klebsiella pneumoniae with a blaKPC-2 and blaNDM-1 co-carrying hypertransmissible IncM1 plasmid
Source: Commun Biol. 2024 Jun 6;7:695. doi: 10.1038/s42003-024-06398-w (PMC11156905; doi:10.1038/s42003-024-06398-w)
Supplement: Supplementary file 7 — Supplementary Data 5 [file 42003_2024_6398_MOESM7_ESM.xlsx]

## Sheet: Sheet1
Supplementary Data 5. Characteristics of blaKPC-2 and blaNDM-1 co-carrying Klebsiella pneumoniae strains.
Specie	Strain	Create date	Location	Isolation source	Assembly	Contig_count	Virulence_score	Resistance_score	Num_resistance_classes	Num_resistance_genes	wzi	K_locus	Antimicrobial resistance genes														Mutations		Virulence genes
													AGly_acquired	Fcyn_acquired	Flq_acquired	MLS_acquired	Phe_acquired	Rif_acquired	Sul_acquired	Tet_acquired	Tgc_acquired	Tmt_acquired	Bla_acquired	ESBL_acquired	Carb_acquired	Bla_chr	Omp_mutations	Col_mutations	iucA	iucB	iucC	iucD	iutA	iroB	iroC	iroD	iroN	rmpA	rmpD	rmpC
Klebsiella pneumoniae	HA-99	2017-12-19T23:07:04Z	China		GCA_002845065.1	129	1	2	7	10	wzi209	KL47	aadA2;rmtB	-	qnrS1	-	catII.2*	-	-	-	-	dfrA14.v2*	TEM-1D.v1^	CTX-M-65;SHV-12	KPC-2;NDM-1	-	OmpK35-17%;OmpK36GD	-	-	-	-	-	-	-	-	-	-	-	-	-
Klebsiella pneumoniae	NUHL30457	2018-02-26T20:50:40Z	China:Nanchang		GCA_002944845.1	5	3	2	12	19	wzi2	KL2	aac(6')-Ib-cr.v2;aadA16*;rmtB	fosA3*	qnrS1;qnrS1	mphA	floR.v1	arr-3	sul1	tet(A).v2	-	dfrA14.v2*;dfrA27	TEM-1D.v1^;TEM-1D.v1^	CTX-M-3;CTX-M-65	KPC-2;NDM-1	SHV-1^	-	-	1	1	1	29	1	1	1	1	1	4-47%	2	2
Klebsiella pneumoniae	4079	2019-05-17T22:15:30Z	China		GCA_005503975.1	177	1	2	11	23	wzi50	KL15	aac(6')-Ib-cr.v2*;aadA5;aph3-Ia.v1^;armA	fosA3	qnrB2.v2^;qnrB4;qnrS1	mphA;mphE.v2;msrE	-	arr-3	sul1	-	tmexC1*;tmexD1*;toprJ1*	dfrA1.v2;dfrA14.v2*	DHA-1;TEM-1D.v1^	CTX-M-3	KPC-2;NDM-1	-	OmpK35-19%;OmpK36-7%	-	-	-	-	-	-	-	-	-	-	-	-	-
Klebsiella pneumoniae	CRKP380	2020-01-12T04:01:44Z	China:Hangzhou	blood	GCA_009856855.1	75	1	2	4	4	wzi75	KL105	rmtC	-	-	-	-	-	sul1*	-	-	-	-	-	KPC-2;NDM-1	SHV-11.v1	-	-	-	-	-	-	-	-	-	-	-	-	-	-
Klebsiella pneumoniae	ID135_19	2020-01-17T04:18:33Z	Brazil:Tocantins, Palmas	tracheal aspirate	GCA_009898155.1	160	0	2	9	17	wzi187	KL27	aac(3)-IIa.v1^;aadA*;aph(3')-VI;strA.v1^;strB.v1	-	qnrB1.v2^;qnrS1	-	CatB4.v1?	-	sul2	tet(A).v1	-	dfrA14.v2*	OXA-1;OXA-9.v1;TEM-1D.v1^	CTX-M-15	KPC-2;NDM-1	SHV-11.v1^	OmpK35-48%	-	-	-	-	-	-	-	-	-	-	-	-	-
Klebsiella pneumoniae	ID146_19	2020-01-17T04:18:44Z	Brazil:Tocantins, Palmas	blood	GCA_009898185.1	163	0	3	8	10	wzi374	KL140	aadA1.v1^;aph(3')-VI	-	qnrS1	-	-	-	sul1	-	-	dfrA1.v2	OXA-9.v1;TEM-1D.v1^	CTX-M-15	KPC-2;NDM-1	SHV-11.v1^	-	MgrB-53%	-	-	-	-	-	-	-	-	-	-	-	-
Klebsiella pneumoniae	C2974	2020-02-05T14:52:01Z	China:Jinan	sputum	GCA_010183605.1	7	1	2	5	6	wzi19	KL19	aac(3)-IId^	-	qnrS1	-	-	-	-	-	-	-	TEM-1D.v1^	CTX-M-15	KPC-2;NDM-1	SHV-28.v1^	-	-	-	-	-	-	-	-	-	-	-	-	-	-
Klebsiella pneumoniae	C2972	2020-02-05T14:53:33Z	China:Jinan	sputum	GCA_010183625.1	6	1	2	5	6	wzi19	KL19	aac(3)-IId^	-	qnrS1	-	-	-	-	-	-	-	TEM-1D.v1^	CTX-M-15	KPC-2;NDM-1	SHV-28.v1^	-	-	-	-	-	-	-	-	-	-	-	-	-	-
Klebsiella pneumoniae	C2660	2020-02-05T14:55:46Z	China:Beijing	pus	GCA_010183645.1	5	1	2	8	12	wzi64	KL64	aadA2;aadA2^;aph3-Ia.v1^;rmtB	-	-	mphA	-	-	sul1	-	-	dfrA12	TEM-1D.v1^	CTX-M-65;SHV-12^	KPC-2;NDM-1	SHV-11.v1	OmpK35-17%;OmpK36GD	-	-	-	-	-	-	-	-	-	-	-	-	-
Klebsiella pneumoniae	C2601	2020-02-05T14:57:36Z	China:Jinan	sputum	GCA_010183665.1	6	1	2	5	6	wzi19	KL19	aac(3)-IId^	-	qnrS1	-	-	-	-	-	-	-	TEM-1D.v1^	CTX-M-15	KPC-2;NDM-1	SHV-28.v1^	-	-	-	-	-	-	-	-	-	-	-	-	-	-
Klebsiella pneumoniae	C2414	2020-02-05T14:59:13Z	China:Wuhan	urine	GCA_010183685.1	4	1	2	11	21	wzi209	KL47	aac(3)-IId^;aadA2;aph3-Ia.v1^;rmtB	fosA3	qnrS1;qnrS1;qnrS1	mphA	catII.2*	-	sul1	tet(A).v1	-	dfrA1.v1;dfrA14.v2*	LAP-2;TEM-1D.v1^	CTX-M-65;SHV-12;SHV-12	KPC-2;NDM-1	-	OmpK35-17%;OmpK36GD	-	-	-	-	-	-	-	-	-	-	-	-	-
Klebsiella pneumoniae	C2343	2020-02-05T15:00:35Z	China:Qinghuangdao	intra-abdominal fluid	GCA_010183705.1	5	0	2	8	18	wzi162	KL140	aac(6')-Ib-cr.v2;aac(6')-Ib4^;aadA16*	-	-	mphE.v2;msrE	catB3.v2;catII.2*	arr-3;arr-3;arr-3	sul1;sul1;sul1	-	-	dfrA27	OXA-1;TEM-1D.v1^	-	KPC-2;NDM-1	SHV-1^	-	-	-	-	-	-	-	-	-	-	-	-	-	-
Klebsiella pneumoniae	C2315	2020-02-05T15:02:24Z	China:Qinghuangdao	intra-abdominal fluid	GCA_010183725.1	4	0	2	8	19	wzi162	KL140	aac(6')-Ib-cr.v2;aac(6')-Ib4^;aadA16*	-	-	mphE.v2;msrE	catB3.v2;catII.2*	arr-3;arr-3;arr-3	sul1;sul1;sul1	-	-	dfrA27	OXA-1;TEM-1D.v1^	-	KPC-2;NDM-1	SHV-1^	-	-	-	-	-	-	-	-	-	-	-	-	-	-
Klebsiella pneumoniae	KP19-3088	2020-10-27T11:59:47Z	China	blood culture from maile	GCA_014961485.1	4	1	2	9	21	wzi62	KL62	aac(3)-IId^;aadA16*;strA.v1^;strB.v1^	-	qnrB6^	mphA	-	arr-3	sul1;sul1;sul1;sul2*	-	tmexC1*;tmexC1*;tmexD1*;tmexD1*;toprJ1*;toprJ1*	dfrA27	TEM-1D.v1^	-	KPC-2;NDM-1	SHV-11.v1	-	-	-	-	-	-	-	-	-	-	-	-	-	-
Klebsiella pneumoniae	KP19-3023	2020-11-05T12:51:59Z	China	sputum	GCA_015238555.1	4	1	2	9	18	wzi62	KL62	aac(3)-IId^;aadA16*;strA.v1^;strB.v1^	-	qnrB6^	mphA	-	arr-3	sul1;sul1;sul1;sul2*	-	tmexC1*;tmexD1*;toprJ1*	dfrA27	TEM-1D.v1^	-	KPC-2;NDM-1	SHV-11.v1	-	-	-	-	-	-	-	-	-	-	-	-	-	-
Klebsiella pneumoniae	CCBH28206	2020-11-24T04:07:38Z	Brazil	blood	GCA_015666525.1	148	0	2	6	11	wzi24	unknown (KL24)	aac(3)-IIa.v1^;aac(6')-Ib-cr.v2;aadA5;rmtC	-	qnrB1.v2^	-	-	-	-	-	-	dfrA14.v2*;dfrA17	OXA-1	CTX-M-15	KPC-2;NDM-1	SHV-121	OmpK35-48%;OmpK36GD	-	-	-	-	-	-	-	-	-	-	-	-	-
Klebsiella pneumoniae	SCPM-O-B-8918 (8TKP/19c)	2021-05-05T03:15:48Z	Russia: Moscow	trachea	GCA_018274405.1	291	4	2	10	20	-	unknown (KL107)	aac(3)-IIa.v1^;aac(6')-Ib-cr.v2;aadA2^;ant(2'')-Ia;armA	-	qnrS1	mphE.v2*;msrE	catA1^;cmlA5^	arr-3	sul1	-	-	dfrA12	OXA-1;OXA-10;TEM-1D.v1^	CTX-M-15	KPC-2;NDM-1;OXA-48	SHV-11.v1^	OmpK36GD	-	46	1	1	1	1	-	-	-	-	-	-	-
Klebsiella pneumoniae	SCPM-O-B-8917 (7TKP/19c)	2021-05-05T03:16:01Z	Russia: Moscow	trachea	GCA_018274465.1	274	4	2	10	20	wzi83	KL23	aac(3)-IIa.v1^;aac(6')-Ib-cr.v2;aadA2^;ant(2'')-Ia;armA	-	qnrS1	mphE.v2*;msrE	catA1^;cmlA5^	arr-3	sul1	-	-	dfrA12	OXA-1;OXA-10;TEM-1D.v1^	CTX-M-15	KPC-2;NDM-1;OXA-48	SHV-11.v1^	OmpK36GD	-	46	1	1	1	1	-	-	-	-	-	-	-
Klebsiella pneumoniae	SCPM-O-B-8912 (11PKP/19a)	2021-11-22T13:52:40Z	Russia: Moscow	intestine	GCA_018274525.2	7	4	2	10	28	wzi83	KL23	aac(3)-IIa.v1^;aac(6')-Ib-cr.v2;aac(6')-Ib-cr.v2;aadA*;aadA2^;aadA^;ant(2'')-Ia;armA	-	qnrS1	mphE.v2*;msrE	CatB4.v1;CatB4.v1;catA1^;cmlA5^	arr-3	sul1;sul1;sul1	-	-	dfrA12	OXA-1;OXA-1;OXA-10;TEM-1D.v1^	CTX-M-15	KPC-2;NDM-1;OXA-48	SHV-11.v1^	OmpK36GD	-	46	1	1	1	1	-	-	-	-	-	-	-
Klebsiella pneumoniae	SCPM-O-B-8914 (4PKP/19c)	2021-05-05T03:16:32Z	Russia: Moscow	intestine	GCA_018274545.1	223	4	2	10	19	wzi83	unknown (KL107)	aac(3)-IIa.v1^;aac(6')-Ib-cr.v2;ant(2'')-Ia;armA	-	qnrS1	mphE.v2*;msrE	catA1^;cmlA5^	arr-3	sul1	-	-	dfrA12	OXA-1;OXA-10;TEM-1D.v1^	CTX-M-15	KPC-2;NDM-1;OXA-48	SHV-11.v1^	OmpK36GD	-	46	1	1	1	1	-	-	-	-	-	-	-
Klebsiella pneumoniae	SCPM-O-B-8919 (12PKP/19c)	2022-05-10T19:51:07Z	Russia: Moscow	intestine	GCA_018283575.2	6	4	2	10	28	wzi83	KL23	aac(3)-IIa.v1^;aac(6')-Ib-cr.v2;aac(6')-Ib-cr.v2;aadA*;aadA*;aadA2^;ant(2'')-Ia;armA	-	qnrS1	mphE.v2*;msrE	CatB4.v1;CatB4.v1;catA1^;cmlA5^	arr-3	sul1;sul1;sul1	-	-	dfrA12	OXA-1;OXA-1;OXA-10;TEM-1D.v1^	CTX-M-15	KPC-2;NDM-1;OXA-48	SHV-11.v1^	OmpK36GD	-	46	1	1	1	1	-	-	-	-	-	-	-
Klebsiella pneumoniae	SCPM-O-B-8923 (3TKP/19g)	2021-11-22T13:53:44Z	Russia: Moscow	trachea	GCA_018383785.2	7	4	2	10	28	wzi83	KL23	aac(3)-IIa.v1^;aac(6')-Ib-cr.v2;aac(6')-Ib-cr.v2;aadA*;aadA2^;aadA^;ant(2'')-Ia;armA	-	qnrS1	mphE.v2*;msrE	CatB4.v1;CatB4.v1;catA1^;cmlA5^	arr-3	sul1;sul1;sul1	-	-	dfrA12	OXA-1;OXA-1;OXA-10;TEM-1D.v1^	CTX-M-15	KPC-2;NDM-1;OXA-48	SHV-11.v1^	OmpK36GD	-	46	1	1	1	1	-	-	-	-	-	-	-
Klebsiella pneumoniae	KPC-2	2021-08-03T15:51:37Z	China:Wuhan	sputum	GCA_019444195.1	7	4	2	10	15	wzi64	KL64	aadA2;rmtB	fosA3	qnrS1;qnrS1	-	catII.2*	-	sul2	tet(A).v1	-	dfrA14.v2*	LAP-2;TEM-1D.v1^	SHV-12;SHV-12	KPC-2;NDM-1	-	OmpK35-17%;OmpK36GD	-	1	1	1	1	1	-	-	-	-	26*-0%	3	2
Klebsiella pneumoniae	SDWK42	2021-09-30T03:19:38Z	China	wastewater from WWTP	GCA_020177755.1	154	4	2	7	11	wzi64	KL64	aadA16*;aadA2;rmtB;rmtC	-	-	-	-	arr-3	-	-	-	dfrA27	CMY-6;TEM-1D.v1^	CTX-M-65	KPC-2;NDM-1	-	OmpK35-17%;OmpK36GD	-	1	1	1	1	1	-	-	-	-	-	3	2
Klebsiella pneumoniae	SDWK28	2021-09-30T03:21:46Z	China	sludge from WWTP	GCA_020177995.1	144	4	2	7	11	wzi64	KL64	aadA16*;aadA2;rmtB;rmtC	-	-	-	-	arr-3	-	-	-	dfrA27	CMY-6;TEM-1D.v1^	CTX-M-65	KPC-2;NDM-1	-	OmpK35-17%	-	1	1	1	1	1	-	-	-	-	2	3	2
Klebsiella pneumoniae	SDWK10	2021-09-30T03:25:32Z	China	wastewater from WWTP	GCA_020178415.1	155	4	2	8	11	wzi64	KL64	aadA16*;rmtB;rmtC	-	-	-	-	arr-3	sul1	-	-	dfrA27	CMY-6;TEM-1D.v1^	CTX-M-65	KPC-2;NDM-1	-	OmpK35-17%;OmpK36GD	-	1	1	1	1	1	-	-	-	-	2	3	2
Klebsiella pneumoniae	SDWK2	2021-09-30T03:26:48Z	China	sludge from WWTP	GCA_020178575.1	161	4	2	7	12	wzi64	KL64	aadA16*;aadA2;rmtB;rmtC	-	-	-	-	arr-3	-	-	-	dfrA27	CMY-6;TEM-1D.v1^	CTX-M-65;SHV-12	KPC-2;NDM-1	-	OmpK35-17%;OmpK36GD	-	1	1	1	1	1	-	-	-	-	2	3	2
Klebsiella pneumoniae	KP18-2110-2	2021-10-20T11:50:49Z	China	blood	GCA_020535145.1	4	1	2	9	16	wzi62	KL62	aac(3)-IId^;aadA16*;strA.v1^;strB.v1^	-	-	mphA	-	arr-3	sul1;sul1;sul2*	-	tmexC1*;tmexD1*;toprJ1*	dfrA27	TEM-1D.v1^	-	KPC-2;NDM-1	SHV-11.v1	-	-	-	-	-	-	-	-	-	-	-	-	-	-
Klebsiella pneumoniae	KP46	2022-01-10T12:50:49Z	China: Hangzhou	Cerebral spinal fluid	GCA_021397585.1	7	1	2	7	14	wzi84	KL28	aadA5;aadA^;aph(3')-VIb*?;armA	-	-	mphA;mphE.v2;msrE	-	-	sul1;sul1	-	-	dfrA17	-	SHV-12^	KPC-2;NDM-1	SHV-28.v1^	OmpK35-48%	-	-	-	-	-	-	-	-	-	-	-	-	-
Klebsiella pneumoniae	JNKPN26	2022-01-10T13:07:53Z	China:Shandong province	sputum	GCA_021398155.1	4	4	3	9	13	wzi64	KL64	aadA16*;aadA2;rmtB;rmtC	-	-	-	-	arr-3	sul1	-	-	dfrA27	CMY-6;TEM-1D.v1^	CTX-M-65;SHV-12	KPC-2;NDM-1	SHV-11.v1	OmpK35-17%;OmpK36GD	MgrB-0%	1	1	1	1	1	-	-	-	-	2	3	-
Klebsiella pneumoniae	2021GN-00217	2022-01-11T23:32:59Z	USA		GCA_021823745.1	143	0	2	9	36	wzi50	KL15	aac(3)-IId^;aac(3)-IId^;aac(6')-Ib-cr.v2;aac(6')-Ib-cr.v2;aph(3')-VIa*;aph(3')-VIa*;aph3-Ia.v1^;aph3-Ia.v1^;strA.v1*;strA.v1*;strB.v1*;strB.v1*	-	qnrB1.v2^;qnrB19^;qnrB19^	ermB.v1*;ermB.v1*;mphA;mphA	-	-	sul2;sul2	tet(D);tet(D)	-	dfrA14.v2*;dfrA14.v2*;dfrA17	OXA-1;OXA-1;TEM-1D.v1^;TEM-1D.v1^	CTX-M-15;CTX-M-15	KPC-2;NDM-1;NDM-7	SHV-11.v1;SHV-11.v1;SHV-11.v1*	-	-	-	-	-	-	-	-	-	-	-	-	-	-
Klebsiella pneumoniae		2021-12-07T00:45:32Z	Oman	urine	GCA_021875435.1	146	4	2	8	30	wzi209	KL47	aph(3')-VI;aph(3')-VI;aph3-Ia.v1^;aph3-Ia.v1^;armA^;armA^	fosA3;fosA3	qnrS1;qnrS1	mphA?;mphA?;mphE.v2*;mphE.v2*;msrE;msrE	-	-	sul1;sul1;sul2;sul2	-	-	dfrA5;dfrA5	-	CTX-M-65;CTX-M-65;SHV-12;SHV-12	KPC-2;NDM-1	SHV-11.v1;SHV-11.v1	OmpK35-17%;OmpK36GD	-	1	15	1	1	1	-	-	-	-	27	2	2
Klebsiella pneumoniae		2021-11-02T22:26:00Z	China:Shandong province	sputum	GCA_021899115.1	127	4	2	8	24	wzi64	KL64	aadA16*;aadA16*;aadA2;aadA2;rmtB;rmtB;rmtC;rmtC	-	-	-	-	arr-3;arr-3	sul1	-	-	dfrA27;dfrA27	CMY-6;CMY-6;TEM-1D.v1^;TEM-1D.v1^	CTX-M-65;CTX-M-65;SHV-12	KPC-2;NDM-1	SHV-11.v1	OmpK35-17%;OmpK36GD	-	1	1	1	1	1	-	-	-	-	2	3	-
Klebsiella pneumoniae		2021-11-02T22:26:00Z	China:Shandong province	sputum	GCA_021899135.1	129	4	3	9	24	wzi64	KL64	aadA16*;aadA16*;aadA2;aadA2;rmtB;rmtB;rmtC;rmtC	-	-	-	-	arr-3;arr-3	sul1	-	-	dfrA27;dfrA27	CMY-6;CMY-6;TEM-1D.v1^;TEM-1D.v1^	CTX-M-65;CTX-M-65;SHV-12	KPC-2;NDM-1	SHV-11.v1	OmpK35-17%;OmpK36GD	MgrB-0%	1	1	1	1	1	-	-	-	-	2	3	-
Klebsiella pneumoniae		2021-11-02T22:25:59Z	China:Shandong province	sputum or bronchoalveolar lavage fluid	GCA_021899195.1	127	4	2	8	24	wzi64	KL64	aadA16*;aadA16*;aadA2;aadA2;rmtB;rmtB;rmtC;rmtC	-	-	-	-	arr-3;arr-3	sul1	-	-	dfrA27;dfrA27	CMY-6;CMY-6;TEM-1D.v1^;TEM-1D.v1^	CTX-M-65;CTX-M-65;SHV-12	KPC-2;NDM-1	SHV-11.v1	OmpK35-17%;OmpK36GD	-	1	1	1	1	1	-	-	-	-	4-47%	3	-
Klebsiella pneumoniae		2021-11-02T22:25:58Z	China:Shandong province	sputum	GCA_021899215.1	129	4	2	8	24	wzi64	KL64	aadA16*;aadA16*;aadA2;aadA2;rmtB;rmtB;rmtC;rmtC	-	-	-	-	arr-3;arr-3	sul1	-	-	dfrA27;dfrA27	CMY-6;CMY-6;TEM-1D.v1^;TEM-1D.v1^	CTX-M-65;CTX-M-65;SHV-12	KPC-2;NDM-1	SHV-11.v1	OmpK35-17%;OmpK36GD	-	1	1	1	1	1	-	-	-	-	2	3	-
Klebsiella pneumoniae	ARLG-7445	2021-05-07T04:20:56Z	Colombia	urine	GCA_021951935.1	290	0	2	8	26	wzi133	unknown (KL25)	aac(6')-Ib-cr.v2^;aac(6')-Ib-cr.v2^;ant(2'')-Ia;ant(2'')-Ia	-	qnrB19^;qnrB19^	mphE.v2;mphE.v2;msrE;msrE	catB3.v2;catB3.v2	arr-3;arr-3	sul1;sul1;sul2;sul2	-	-	dfrA17;dfrA17	-	-	KPC-2;NDM-1;VIM-24	SHV-1^;SHV-1^	OmpK35-0%	-	-	-	-	-	-	-	-	-	-	-	-	-
Klebsiella pneumoniae	ARLG-7438	2021-05-06T05:25:28Z	Colombia	blood	GCA_021956765.1	124	0	2	7	16	wzi72	KL2	aac(6')-Ib-cr.v2^;aac(6')-Ib-cr.v2^;aadA16*;aadA16*	-	qnrB19^;qnrB19^	-	-	arr-3;arr-3	sul1	-	-	dfrA27;dfrA27	-	SHV-12	KPC-2;NDM-1	SHV-1^;SHV-1^	OmpK36-11%	-	-	-	-	-	-	-	-	-	-	-	-	-
Klebsiella pneumoniae	ARLG-7463	2021-05-06T05:25:26Z	Colombia	urine	GCA_021956965.1	126	1	2	9	28	wzi75	KL105	aac(6')-Ib-cr.v1^;aac(6')-Ib-cr.v2^;aac(6')-Il;aac(6')-Il;ant(2'')-Ia;ant(2'')-Ia;aph(3')-VIa;aph(3')-VIa	-	-	mphA;mphA	catB3.v2;catB3.v2	arr-3;arr-3	sul1;sul1;sul2;sul2	-	-	dfrA17;dfrA17	OXA-1;OXA-1	-	KPC-2;NDM-1;VIM-24	SHV-11.v1;SHV-11.v1	-	-	-	-	-	-	-	-	-	-	-	-	-	-
Klebsiella pneumoniae	ARLG-7409	2021-05-06T05:23:52Z	Colombia	urine	GCA_021963665.1	167	1	2	10	38	wzi82	KL38	aac(3)-IIa.v1*;aac(3)-IIa.v1*;aac(6')-Ian;aac(6')-Ian;aac(6')-Ib-cr.v2;aac(6')-Ib-cr.v2;aadA10*?;aadA10*?;aadA2;aadA2;strA.v1;strA.v1;strB.v1*;strB.v1*	-	qnrE2;qnrE2	mphA;mphA	catA1^;catA1^;catB3.v2*;catB3.v2*	arr-3;arr-3	sul1;sul1	-	-	dfrA1.v2;dfrA1.v2;dfrA12;dfrA12	OXA-1;OXA-1	TEM-26^;TEM-26^	KPC-2;NDM-1	SHV-11.v1^;SHV-11.v1^	-	-	-	-	-	-	-	-	-	-	-	-	-	-
Klebsiella pneumoniae	2021QW-00010	2021-04-09T19:27:02Z	USA	wound	GCA_021988315.2	85	0	2	1	4	wzi374	KL140	-	-	-	-	-	-	-	-	-	-	-	-	KPC-2;NDM-1	SHV-1^;SHV-1^	-	-	-	-	-	-	-	-	-	-	-	-	-	-
Klebsiella pneumoniae	NB05	2022-02-08T14:53:28Z	China:Hangzhou		GCA_022059905.1	5	1	2	11	27	wzi50	KL15	aac(6')-Ib-cr.v2*;aadA5;aph3-Ia.v1^;armA	fosA3	qnrB2.v2^;qnrB4;qnrS1	mphA;mphA;mphE.v2;msrE	-	arr-3	sul1;sul1;sul1	-	tmexC1*;tmexD1*;toprJ1*	dfrA1.v2;dfrA14.v2*	DHA-1;TEM-1D.v1^	CTX-M-3;SHV-12^	KPC-2;NDM-1	SHV-11.v1^	-	-	-	-	-	-	-	-	-	-	-	-	-	-
Klebsiella pneumoniae	2020GO-00072	2020-10-27T03:25:02Z	USA		GCA_022144045.1	101	4	2	9	36	wzi104	KL51	aac(6')-Ib;aac(6')-Ib;aadA2^;aadA2^;aph(3')-VI;aph(3')-VI;rmtF;rmtF;strA.v1^;strA.v1^;strB.v1;strB.v1	-	-	ermB.v1*;ermB.v1*;mphA;mphA	-	arr-2;arr-2	sul1;sul1;sul2;sul2	-	-	dfrA12;dfrA12	CMY-4.v1;CMY-4.v1;TEM-1D.v1^;TEM-1D.v1^	CTX-M-15;CTX-M-15	KPC-2;NDM-1;OXA-181	SHV-1^;SHV-1^	OmpK35-30%;OmpK36TD	-	29	17	28	35	61	-	-	-	-	-	-	-
Klebsiella pneumoniae	91192	2022-02-08T22:38:43Z	United Kingdom		GCA_022160445.1	123	1	2	7	16	wzi62	KL62	aac(3)-IIa.v1^;aac(3)-IIa.v1^;aac(6')-Ib-cr.v2;aac(6')-Ib-cr.v2	-	-	-	-	-	sul1;sul1	tet(A).v1;tet(A).v1	-	-	OXA-1;OXA-1	CTX-M-15;CTX-M-15	KPC-2;NDM-1	SHV-1^;SHV-1^	-	-	-	-	-	-	-	-	-	-	-	-	-	-
Klebsiella pneumoniae		2020-07-10T22:13:47Z			GCA_022171205.1	149	1	3	11	36	wzi94	KL62	aac(3)-IIa.v1*;aac(3)-IIa.v1*;aac(6')-Ib-cr.v2;aac(6')-Ib-cr.v2;strA.v1^;strA.v1^;strB.v1;strB.v1	-	qnrB1.v2^;qnrB1.v2^	-	catA1^;catA1^;catB3.v2;catB3.v2	arr-3;arr-3	sul1;sul1;sul2;sul2;sul2^;sul2^;sul2^	tet(A).v1	-	dfrA14.v2*;dfrA14.v2*	OXA-1;OXA-1;TEM-1D.v1^	CTX-M-15;CTX-M-15;TEM-26^	KPC-2;NDM-1	SHV-11.v1^;SHV-11.v1^	OmpK35-86%	MgrB-0%	-	-	-	-	-	-	-	-	-	-	-	-
Klebsiella pneumoniae	210-17	2019-11-18T05:30:31Z	Germany	clinical sample	GCA_022212285.1	90	1	2	7	19	wzi83	KL23	aadA2^;aadA2^;armA;armA	-	-	mphE.v2;mphE.v2;msrE;msrE	-	-	sul1;sul1	-	-	dfrA12;dfrA12	CMY-4.v1;CMY-4.v1	-	KPC-2;NDM-1	SHV-11.v1^;SHV-11.v1^	OmpK35-74%;OmpK36GD	-	-	-	-	-	-	-	-	-	-	-	-	-
Klebsiella pneumoniae	1083-16	2019-11-18T05:30:31Z	Germany	clinical sample	GCA_022212365.1	203	1	2	8	24	wzi83	KL23	aadA2^;aadA2^;aadA2^;aadA3*?;armA;armA	-	-	mphE.v2;mphE.v2;msrE;msrE;msrE*	catA1^;catA1^	-	sul1;sul1;sul1*	-	-	dfrA12;dfrA12	CMY-4.v1;CMY-4.v1	-	KPC-2;NDM-1	SHV-11.v1^;SHV-11.v1^;SHV-11.v1^;SHV-1^;SHV-1^	OmpK35-74%;OmpK36GD	-	-	-	-	-	-	-	-	-	-	-	-	-
Klebsiella pneumoniae	1080-16	2019-11-18T05:30:30Z	Germany	clinical sample	GCA_022212385.1	159	1	2	8	20	wzi83	KL23	aadA2^;aadA2^;armA;armA	-	-	mphE.v2;mphE.v2;msrE;msrE	catA1^;catA1^	-	sul1;sul1	-	-	dfrA12;dfrA12	CMY-4.v1;CMY-4.v1	-	KPC-2;NDM-1	SHV-11.v1^;SHV-1^	OmpK35-74%;OmpK36GD	-	-	-	-	-	-	-	-	-	-	-	-	-
Klebsiella pneumoniae	EuSCAPE_GR029	2018-12-30T03:53:07Z			GCA_022291395.1	267	1	3	10	25	wzi29	KL106	aadA2^;aadA2^;strA.v1^	-	-	mphA;mphA	catA1^;catA1^	-	sul1;sul1	-	-	dfrA12;dfrA12;dfrA14.v2*;dfrA14.v2*	OXA-1;OXA-1;TEM-1D.v1^;TEM-1D.v1^;TEM-1D.v1^	CTX-M-15;SHV-12;SHV-12;SHV-12^	KPC-2;NDM-1	SHV-11.v1;SHV-11.v1^	OmpK35-25%;OmpK36GD	MgrB-49%	-	-	-	-	-	-	-	-	-	-	-	-
Klebsiella pneumoniae	ST15	2019-02-06T05:55:04Z	Viet Nam: Hanoi	Tracheal fluid	GCA_022329685.1	181	0	2	5	13	wzi10	KL10	aadA*;aadA*	-	-	-	-	-	-	-	-	dfrA23;dfrA23	-	SHV-12;SHV-12;SHV-12^;SHV-55^;SHV-55^	KPC-2;NDM-1	SHV-11.v1^;SHV-11.v1^;SHV-28.v1^;SHV-28.v1^	OmpK35-26%	-	-	-	-	-	-	-	-	-	-	-	-	-
Klebsiella pneumoniae	NB5	2022-03-03T12:55:01Z	China:Hangzhou	urine	GCA_022453645.1	4	1	2	11	27	wzi50	KL15	aac(6')-Ib-cr.v2*;aadA5;aph3-Ia.v1^;armA	fosA3	qnrB2.v2^;qnrB4;qnrS1	mphA;mphA;mphE.v2;msrE	-	arr-3	sul1;sul1;sul1	-	tmexC1*;tmexD1*;toprJ1*	dfrA1.v2;dfrA14.v2*	DHA-1;TEM-1D.v1^	CTX-M-3;SHV-12^	KPC-2;NDM-1	SHV-11.v1^	-	-	-	-	-	-	-	-	-	-	-	-	-	-
Klebsiella pneumoniae	AHSWKP25	2022-03-16T12:03:19Z	China:Luzhou	blood	GCA_022592735.1	8	0	2	10	16	-	KL53	aac(3)-IId^;aadA16*	-	qnrB4;qnrS1	-	floR.v1*	arr-3	sul1;sul2	tet(A).v1	-	dfrA14.v2*;dfrA27	LAP-2	SHV-12;SHV-5^	KPC-2;NDM-1	-	-	-	-	-	-	-	-	-	-	-	-	-	-	-
Klebsiella pneumoniae	NMI4313_18	2022-03-29T03:10:42Z	Poland:Rybnik	bronchial aspirate	GCA_022748955.1	9	4	2	10	23	wzi77	KL57	aac(3)-IIa.v1*;aac(6')-Ib-cr.v2;aph(3')-VI;armA	-	qnrS1;qnrS1	mphA?;mphE.v2;msrE	CatB4.v1;catII.2*;catII.2*	-	sul1;sul2;sul2	tet(A).v1	-	dfrA5	LAP-2;OXA-1;TEM-1D.v1^	CTX-M-55	KPC-2;NDM-1	SHV-1^	OmpK35-22%;OmpK36GD	-	1	15	1	1	1	-	-	-	-	27	2	2
Klebsiella pneumoniae	KP1155	2022-04-09T03:52:59Z	China: Gansu		GCA_022854385.1	125	1	2	7	9	wzi64	KL64	aadA2;aph3-Ia.v1^;rmtB	-	-	mphA	-	-	-	-	-	dfrA12	TEM-1D.v1^	CTX-M-65	KPC-2;NDM-1	-	OmpK35-17%;OmpK36GD	-	-	-	-	-	-	-	-	-	-	-	-	-
Klebsiella pneumoniae	KP94521	2022-04-09T04:17:24Z	China: Zhejiang		GCA_022858045.1	74	3	2	9	14	wzi141	KL25	aadA*;strA.v1^;strB.v1	-	qnrS1	-	cmlA5;floR.v1	arr-2	sul2	tet(A).v2	-	dfrA14.v2*	LAP-2;OXA-10	-	KPC-2;NDM-1	SHV-11.v1^	-	-	14-2%	9	12	12	16	-	-	-	-	-	-	-
Klebsiella pneumoniae	KP94187	2022-04-09T04:18:02Z	China: Hubei		GCA_022858185.1	107	0	3	12	17	wzi39	KL39	aadA16*;aadA2^;aph3-Ia.v1^	-	qnrB2.v2^	mphA	catB3.v2;floR.v1*	arr-3	sul1;sul1	tet(A).v1*	-	dfrA12;dfrA27	OXA-1	CTX-M-27	KPC-2;NDM-1	SHV-11.v1^	OmpK35-36%	MgrB-62%	-	-	-	-	-	-	-	-	-	-	-	-
Klebsiella pneumoniae	TR-082	2022-04-17T15:36:59Z	Turkey: Ankara	bloodstream	GCA_023025445.1	116	1	3	7	16	wzi93	KL112	aac(6')-Ib3^;aac(6')-Ib3^;rmtC;rmtC	-	-	-	-	-	sul1;sul1	-	-	-	CMY-6;CMY-6;TEM-1D.v1^;TEM-1D.v1^	CTX-M-15;CTX-M-15	KPC-2;NDM-1	SHV-28.v1^;SHV-28.v1^	OmpK36-44%	MgrB-87%	-	-	-	-	-	-	-	-	-	-	-	-
Klebsiella pneumoniae	TR-088	2022-04-17T15:36:58Z	Turkey: Ankara	bloodstream	GCA_023025525.1	109	1	3	7	16	wzi93	KL112	aac(6')-Ib3^;aac(6')-Ib3^;rmtC;rmtC	-	-	-	-	-	sul1;sul1	-	-	-	CMY-6;CMY-6;TEM-1D.v1^;TEM-1D.v1^	CTX-M-15;CTX-M-15	KPC-2;NDM-1	SHV-28.v1^;SHV-28.v1^	OmpK36-44%	MgrB-87%	-	-	-	-	-	-	-	-	-	-	-	-
Klebsiella pneumoniae	CCBH29256	2022-05-29T03:04:22Z	Brazil	blood	GCA_023572235.1	135	1	2	10	20	wzi50	unknown (KL107)	aac(3)-IId^;aadA*;aadA2^;aph3-Ia.v1^;sat-2;strA.v1;strB.v1	-	qnrE1*	mphA	catII.1*	-	sul1;sul2	tet(B).v2*;tetR	-	dfrA12	OXA-9.v1	CTX-M-15;CTX-M-8	KPC-2;NDM-1	SHV-11.v1	-	-	-	-	-	-	-	-	-	-	-	-	-	-
Klebsiella pneumoniae	140609	2022-06-23T04:51:22Z	China: Chengdu, Sichuan	surface	GCA_023887825.1	190	1	2	7	8	wzi64	KL64	aph3-Ia.v1^;rmtB	-	-	mphA	-	-	-	-	-	dfrA12	TEM-1D.v1^	CTX-M-65	KPC-2;NDM-1	-	OmpK35-17%;OmpK36GD	-	-	-	-	-	-	-	-	-	-	-	-	-
Klebsiella pneumoniae	140156	2022-06-23T05:31:13Z	China: Chengdu, Sichuan	secretion	GCA_023892905.1	192	1	2	7	8	wzi64	KL64	aph3-Ia.v1^;rmtB	-	-	mphA	-	-	-	-	-	dfrA12	TEM-1D.v1^	CTX-M-65	KPC-2;NDM-1	-	OmpK35-17%;OmpK36GD	-	-	-	-	-	-	-	-	-	-	-	-	-
Klebsiella pneumoniae	140279	2022-06-23T05:45:38Z	China: Chengdu, Sichuan	rectal swab	GCA_023893045.1	184	1	2	7	8	wzi64	KL64	aph3-Ia.v1^;rmtB	-	-	mphA	-	-	-	-	-	dfrA12	TEM-1D.v1^	CTX-M-65	KPC-2;NDM-1	-	OmpK35-17%;OmpK36GD	-	-	-	-	-	-	-	-	-	-	-	-	-
Klebsiella pneumoniae	140275	2022-06-23T05:45:53Z	China: Chengdu, Sichuan	rectal swab	GCA_023893095.1	186	1	2	7	8	wzi64	KL64	aph3-Ia.v1^;rmtB	-	-	mphA	-	-	-	-	-	dfrA12	TEM-1D.v1^	CTX-M-65	KPC-2;NDM-1	SHV-11.v1	OmpK35-17%;OmpK36GD	-	-	-	-	-	-	-	-	-	-	-	-	-
Klebsiella pneumoniae	hvKP340	2022-07-31T13:58:32Z	China:Zhanjiang	sputum	GCA_024496165.1	8	4	2	10	18	wzi64	KL64	aac(6')-Ib-cr.v2;aadA16*;rmtB	-	qnrS1	mphA	-	arr-3	sul1;sul2	tet(A).v1	-	dfrA14.v2*;dfrA27	LAP-2;TEM-1D.v1^	CTX-M-65;SHV-12;SHV-12	KPC-2;NDM-1	SHV-11.v1	OmpK35-17%;OmpK36GD	-	1	1	1	1	1	-	-	-	-	-	-	-
Klebsiella pneumoniae	2021GO-0244	2022-08-03T03:44:10Z	USA	blood	GCA_024560905.1	117	4	2	9	38	wzi104	KL51	aac(6')-Ib;aac(6')-Ib;aadA2^;aadA2^;aph(3')-VI;aph(3')-VI;rmtF;rmtF;strA.v1^;strA.v1^;strB.v1;strB.v1	-	qnrB1.v1;qnrB1.v1	ermB.v1*;ermB.v1*;mphA;mphA	-	arr-2;arr-2	sul1;sul1;sul2;sul2	-	-	dfrA12;dfrA12	CMY-4.v1;CMY-4.v1;TEM-1D.v1^;TEM-1D.v1^	CTX-M-15;CTX-M-15	KPC-2;NDM-1	SHV-1^;SHV-1^	OmpK35-30%;OmpK36TD	-	29	17	28	35	61	-	-	-	-	-	-	-
Klebsiella pneumoniae	K210425	2022-08-07T03:15:43Z	China: Zhejiang	stool	GCA_024582095.1	144	4	2	10	12	wzi64	KL64	rmtB	-	qnrS1	mphA	catII.2*	-	sul2	tet(A).v1	-	dfrA14.v2*	LAP-2;TEM-1D.v1^	CTX-M-65	KPC-2;NDM-1	-	OmpK35-17%;OmpK36GD	-	1	1	1	1	1	-	-	-	-	2	3	2
Klebsiella pneumoniae	K210229	2022-08-07T03:16:27Z	China: Zhejiang	stool	GCA_024582195.1	146	4	2	10	13	wzi64	KL64	rmtB	-	qnrS1	mphA	catII.2*	-	sul2	tet(A).v1	-	dfrA14.v2*	LAP-2;TEM-1D.v1^	CTX-M-65;SHV-12	KPC-2;NDM-1	-	OmpK35-17%;OmpK36GD	-	1	1	1	1	1	-	-	-	-	2	3	2
Klebsiella pneumoniae	K180002	2022-08-07T03:19:14Z	China: Zhejiang	sputum	GCA_024582605.1	172	1	2	9	11	wzi95	KL20	aac(6')-Ib-cr.v2;aadA16*;aph3-Ia.v1^	-	-	-	floR.v1*	arr-3	sul1	tet(D)	-	dfrA27	-	SHV-12	KPC-2;NDM-1	-	OmpK35-17%;OmpK36GD	-	-	-	-	-	-	-	-	-	-	-	-	-
Klebsiella pneumoniae	F41	2022-08-09T17:02:45Z	Uruguay:Montevideo	not collected	GCA_024610325.1	202	1	3	11	31	wzi64	unknown (KL64)	aac(6')-Ib'.v1;aadA2^;aadA2^;aph3-Ia.v1^;aph3-Ia.v1^	-	qnrA1;qnrA1;qnrB2.v1^;qnrB2.v1^	mphA;mphA	catA1^;catA1^	-	sul1;sul1;sul2;sul2	tet(A).v1*;tet(A).v1*	-	dfrA12;dfrA12;dfrA25;dfrA25	OXA-1;OXA-1	CTX-M-15;CTX-M-15	KPC-2;NDM-1	SHV-11.v1;SHV-11.v1	-	MgrB-62%	-	-	-	-	-	-	-	-	-	-	-	-
Klebsiella pneumoniae	F24	2022-08-09T17:02:47Z	Uruguay:Montevideo	not collected	GCA_024671615.1	159	1	3	9	28	wzi64	unknown (KL107)	aac(6')-Ib'.v1;aac(6')-Ib'.v1;aadA2^;aadA2^;aph3-Ia.v1^;aph3-Ia.v1^	-	qnrA1;qnrA1;qnrB2.v1^;qnrB2.v1^	mphA;mphA	catA1^;catA1^	-	sul1;sul1;sul2;sul2	tet(A).v1*;tet(A).v1*	-	dfrA12;dfrA12;dfrA25;dfrA25	-	-	KPC-2;NDM-1	SHV-11.v1;SHV-11.v1	-	MgrB-62%	-	-	-	-	-	-	-	-	-	-	-	-
Klebsiella pneumoniae		2022-09-07T15:34:04Z	Singapore	urinary	GCA_025081035.1	147	1	2	11	47	wzi2	KL2	aac(3)-IId^;aac(3)-IId^;aac(6')-Ib-cr.v2;aadA*;aadA*;aadA2^;aadA2^;aph(3')-VI;aph(3')-VI;armA;armA;strA.v1*;strA.v1*;strB.v1*;strB.v1*	-	-	ereA2*;ereA2*;mphA;mphA;mphE.v2^;mphE.v2^;msrE;msrE	cmlA5;cmlA5	arr-2;arr-2	sul1;sul1*;sul2;sul2	tet(D);tet(D)	-	dfrA12;dfrA12;dfrA14.v2*;dfrA14.v2*	OXA-1;OXA-1;TEM-1D.v1^;TEM-1D.v1^	CTX-M-15;CTX-M-15	KPC-2;NDM-1	SHV-11.v1^	OmpK35-51%;OmpK36GD	-	-	-	-	-	-	-	-	-	-	-	-	-
Klebsiella pneumoniae		2022-10-26T23:48:14Z	Norway	urine	GCA_025875245.1	165	0	2	8	28	wzi64	unknown (KL64)	armA;armA;strA.v1^;strA.v1^;strB.v1;strB.v1	-	qnrB9.2^;qnrB9.2^	mphE.v2;mphE.v2;msrE;msrE	-	-	sul1;sul1;sul2;sul2	-	-	dfrA14.v2*;dfrA14.v2*	OXA-1;OXA-1;TEM-1D.v1^;TEM-1D.v1^	CTX-M-15;CTX-M-15	KPC-2;NDM-1	SHV-11.v1^;SHV-11.v1^	OmpK35-90%	-	-	-	-	-	-	-	-	-	-	-	-	-
Klebsiella pneumoniae	KP424	2022-11-01T13:51:03Z	China:Hangzhou	stool	GCA_025946965.1	9	4	2	6	8	wzi24	KL24	armA	-	qnrB4	mphE.v2;msrE	-	-	sul1	-	-	-	DHA-1	-	KPC-2;NDM-1	SHV-28.v1	-	-	1	1	1	1	1	-	-	-	-	-	-	-
Klebsiella pneumoniae	CHS5	2022-11-14T13:56:04Z	China: Shijiazhuang	blood	GCA_026167905.1	1	0	2	7	9	wzi490	KL8	aac(3)-IId^;aac(6')-Ib-cr.v2^	-	-	-	catB3.v2	arr-3	sul1;sul2	-	-	-	OXA-1	-	KPC-2;NDM-1	-	-	-	-	-	-	-	-	-	-	-	-	-	-	-
Klebsiella pneumoniae	146_19	2022-11-17T17:19:42Z	Brazil: Tocantins	blood	GCA_026223285.1	188	0	3	8	11	wzi374	KL140	aac(6')-Ib'.v1;aadA*;aph(3')-VI	-	qnrS1	-	-	-	sul1	-	-	dfrA1.v2	OXA-9.v1;TEM-1D.v1^	CTX-M-15	KPC-2;NDM-1	SHV-11.v1^	-	MgrB-53%	-	-	-	-	-	-	-	-	-	-	-	-
Klebsiella pneumoniae	1371_21	2022-11-17T17:20:31Z	Brazil: Campinas	Knee secretion	GCA_026223395.1	165	1	3	11	16	wzi24	KL21	aac(6')-Ib-cr.v1^;aadA^;aph3-Ia.v1^	-	qnrE1;qnrS1	mphA	catB3.v2;cmlA4*	arr-3	sul1	-	-	dfrA15.v2*	OXA-1;OXA-9.v1	CTX-M-2	KPC-2;NDM-1	SHV-28.v1^	OmpK35-73%	MgrB-81%	-	-	-	-	-	-	-	-	-	-	-	-
Klebsiella pneumoniae	024_21	2022-11-17T17:23:13Z	Brazil: Sao Paulo	Surveillance swab	GCA_026223735.1	144	1	2	8	16	wzi75	KL105	aac(3)-IIa.v1^;aac(6')-Ib-cr.v2^;aadA2^;aph3-Ia.v1^	-	qnrB1.v2^;qnrB19^	mphA	-	arr-3	sul1;sul2	-	-	dfrA12;dfrA14.v2*	OXA-1;TEM-1D.v1^	-	KPC-2;NDM-1	SHV-11.v1	-	-	-	-	-	-	-	-	-	-	-	-	-	-
Klebsiella pneumoniae	CHRF_KPN_0169	2023-01-03T22:50:28Z	Bangladesh		GCA_027615005.1	131	0	2	8	28	wzi50	KL15	aac(6')-Ib-cr.v2;aac(6')-Ib-cr.v2;aac(6')-Il;aac(6')-Il;aph3-Ia.v1^;aph3-Ia.v1^;armA;armA;strA.v1;strA.v1;strB.v1;strB.v1	-	qnrB1.v1	mphE.v2;mphE.v2;msrE;msrE	-	-	sul1;sul1	-	-	dfrA14.v2*;dfrA14.v2*	OXA-1;OXA-1	SHV-12	KPC-2;NDM-1	SHV-32	OmpK35-25%	-	-	-	-	-	-	-	-	-	-	-	-	-
Klebsiella pneumoniae	CHRF_KPN_0331	2023-01-03T22:49:17Z	Bangladesh		GCA_027828495.1	152	0	2	9	36	wzi50	KL15	aac(3)-IId^;aac(3)-IId^;aac(6')-Ib-cr.v2;aac(6')-Ib-cr.v2;aadA2^;aadA2^;aph3-Ia.v1^;aph3-Ia.v1^;armA;armA	-	-	mphA;mphA;mphE.v2;mphE.v2;msrE;msrE	-	-	sul1;sul1	tet(D);tet(D)	-	dfrA12;dfrA12;dfrA14.v2*;dfrA14.v2*	OXA-1;OXA-1;TEM-1D.v1^;TEM-1D.v1^	CTX-M-15;CTX-M-15;SHV-12;SHV-12	KPC-2;NDM-1	-	-	-	-	-	-	-	-	-	-	-	-	-	-	-
Klebsiella pneumoniae	CHRF_KPN_0291	2023-01-03T22:49:36Z	Bangladesh		GCA_027865265.1	194	1	2	11	46	wzi104	KL51	aac(3)-IIa.v1^;aac(3)-IIa.v1^;aac(6')-Ib;aac(6')-Ib-cr.v2;aadA2^;aadA2^;aph3-Ia.v1^;aph3-Ia.v1^;armA;armA;rmtF;rmtF;rmtF*	-	qepA2*;qepA2*	ermB.v1*;ermB.v1*;mphA?;mphA?;mphE.v2;mphE.v2;msrE;msrE	catA1^	arr-2;arr-2	sul1;sul1	tet(B).v2*;tet(B).v2*;tetR;tetR;tetR	-	dfrA12;dfrA12	OXA-1;OXA-1;TEM-1D.v1^;TEM-1D.v1^	CTX-M-15;SHV-12;SHV-5^	KPC-2;NDM-1	SHV-11.v1^;SHV-1^	OmpK35-30%;OmpK36TD	-	-	-	-	-	-	-	-	-	-	-	-	-
Klebsiella pneumoniae	N22-00925	2022-12-29T19:38:23Z	Canada: Calgary		GCA_027908515.1	154	1	3	7	18	wzi12	KL112	aph(3')-VI;aph(3')-VI	-	qnrB19^;qnrB19^;qnrS1;qnrS1	-	catA1^;catA1^	-	-	-	-	-	TEM-1D.v1^;TEM-1D.v1^	CTX-M-15;CTX-M-15	KPC-2;NDM-1;OXA-48	SHV-11.v1^;SHV-11.v1^	OmpK35-31%	MgrB-0%	-	-	-	-	-	-	-	-	-	-	-	-
Klebsiella pneumoniae		2022-07-22T14:45:39Z	USA	wound	GCA_028058475.1	147	0	3	10	28	wzi64	KL64	aac(6')-Ib;aac(6')-Ib;rmtF;rmtF;strA.v1;strA.v1;strB.v1;strB.v1	-	qnrB1.v1;qnrB1.v1	mphA;mphA	-	arr-2;arr-2	sul1;sul1;sul1*	tet(A).v1;tet(A).v1	-	dfrA1.v1;dfrA1.v1;dfrA1.v1	-	CTX-M-15;CTX-M-15	KPC-2;NDM-1	SHV-11.v1^;SHV-11.v1^	OmpK35-7%	PmrB-33%	-	-	-	-	-	-	-	-	-	-	-	-
Klebsiella pneumoniae	CRKP_35	2023-01-30T14:04:34Z	China: Wuhan	sputum	GCA_028220555.1	7	4	2	11	20	wzi208	KL5	aac(3)-IId^;aac(6')-Ib-cr.v2;aadA16*;aph3-Ia.v1;strA.v1^;strB.v1	-	qnrS1;qnrS1	mphA	floR.v1	arr-3	sul1;sul1;sul2*	tet(A).v2	-	dfrA27	TEM-1D.v1^	CTX-M-3	KPC-2;NDM-1	SHV-142^	-	-	1	1	1	1	1	1	1	1	1	4-47%	2	2
Klebsiella pneumoniae	PEKP4079	2023-02-07T04:23:47Z	China: Beijing		GCA_028527255.1	8	0	2	5	7	wzi9	KL9	aac(6')-Ib-cr.v2;rmtC	-	-	-	-	-	sul1*	-	-	dfrA14.v2*	OXA-1	-	KPC-2;NDM-1	SHV-1^	-	-	-	-	-	-	-	-	-	-	-	-	-	-
Klebsiella pneumoniae	PEKP4069	2023-02-07T04:24:03Z	China: Beijing		GCA_028527285.1	7	0	2	12	25	wzi9	KL9	aac(3)-IId^;aac(6')-Ib-cr.v2*;aac(6')-Ib-cr.v2*;aadA16*;rmtC;strA.v1^;strB.v1	-	qnrS1	mphE.v2;msrE	CatB4.v1;catII.2*	arr-3	sul1*;sul1*	tet(A).v1	tmexC1^;tmexD1;toprJ1	dfrA14.v2*;dfrA27	OXA-1	PER-1	KPC-2;NDM-1	SHV-1^	-	-	-	-	-	-	-	-	-	-	-	-	-	-
Klebsiella pneumoniae	PEKP4104	2023-02-07T04:24:05Z	China: Beijing		GCA_028527305.1	9	0	2	12	28	wzi9	KL9	aac(3)-IId^;aac(6')-Ib-cr.v2*;aac(6')-Ib-cr.v2*;aac(6')-Ib-cr.v2*;aadA16*;rmtC;strA.v1^;strB.v1	-	qnrS1;qnrS1	mphE.v2;msrE	catB3.v2;catII.2*	arr-3;arr-3	sul1;sul1;sul1	tet(A).v1	tmexC1^;tmexD1;toprJ1	dfrA27	OXA-1	PER-1	KPC-2;NDM-1	SHV-1^	-	-	-	-	-	-	-	-	-	-	-	-	-	-
Klebsiella pneumoniae	PEKP4026	2023-02-07T04:24:26Z	China: Beijing		GCA_028527345.1	9	0	2	12	34	wzi9	KL9	aac(3)-IId^;aac(6')-Ib-cr.v2*;aac(6')-Ib-cr.v2*;aac(6')-Ib-cr.v2*;aac(6')-Ib-cr.v2*;aadA16*;rmtC;strA.v1^;strB.v1	-	qnrS1;qnrS1	mphE.v2;msrE	CatB4.v1;catB3.v2;catII.2*	arr-3;arr-3;arr-3	sul1;sul1;sul1;sul1	tet(A).v1	tmexC1^;tmexD1;toprJ1	dfrA14.v2*;dfrA27	OXA-1;OXA-1	PER-1	KPC-2;NDM-1	SHV-1^	-	-	-	-	-	-	-	-	-	-	-	-	-	-
Klebsiella pneumoniae	PEKP4087	2023-02-07T04:24:38Z	China: Beijing		GCA_028527365.1	7	0	2	12	29	wzi9	KL9	aac(3)-IId^;aac(6')-Ib-cr.v2*;aac(6')-Ib-cr.v2*;aac(6')-Ib-cr.v2*;aadA16*;rmtC;strA.v1^;strB.v1	-	qnrS1;qnrS1	mphE.v2;msrE	CatB4.v1;catII.2*	arr-3;arr-3	sul1*;sul1*;sul1*	tet(A).v1	tmexC1^;tmexD1;toprJ1	dfrA14.v2*;dfrA27	OXA-1	PER-1	KPC-2;NDM-1	SHV-1^	-	-	-	-	-	-	-	-	-	-	-	-	-	-
Klebsiella pneumoniae	D6	2023-02-07T04:24:55Z	China: Beijing		GCA_028527385.1	11	0	3	12	25	wzi9	KL9	aac(3)-IId^;aac(6')-Ib-cr.v2*;aac(6')-Ib-cr.v2*;aadA16*;rmtC;strA.v1^;strB.v1	-	qnrS1;qnrS1	mphE.v2;msrE	catII.2*	arr-3;arr-3	sul1;sul1;sul1*	tet(A).v1	tmexC1^;tmexD1;toprJ1	dfrA27	-	PER-1	KPC-2;NDM-1	SHV-1^	-	MgrB-17%	-	-	-	-	-	-	-	-	-	-	-	-
Klebsiella pneumoniae	PEKP4009	2023-02-07T04:24:55Z	China: Beijing		GCA_028527395.1	5	0	3	10	19	wzi9	KL9	aac(3)-IId^;aac(6')-Ib-cr.v2*;rmtC;strA.v1^;strB.v1	-	qnrS1;qnrS1	mphE.v2;msrE	catII.2*	arr-3	sul1*;sul1*	tet(A).v1	tmexC1^;tmexD1;toprJ1	-	-	-	KPC-2;NDM-1	SHV-1^	-	MgrB-17%	-	-	-	-	-	-	-	-	-	-	-	-
Klebsiella pneumoniae	PEKP3087	2023-02-07T04:24:59Z	China: Beijing		GCA_028527425.1	5	0	3	10	19	wzi9	KL9	aac(3)-IId^;aac(6')-Ib-cr.v2*;rmtC;strA.v1^;strB.v1	-	qnrS1;qnrS1	mphE.v2;msrE	catII.2*	arr-3	sul1*;sul1*	tet(A).v1	tmexC1^;tmexD1;toprJ1	-	-	-	KPC-2;NDM-1	SHV-1^	-	MgrB-17%	-	-	-	-	-	-	-	-	-	-	-	-
Klebsiella pneumoniae	PEKP5001	2023-02-07T04:25:16Z	China: Beijing		GCA_028527445.1	8	0	3	10	19	wzi9	KL9	aac(3)-IId^;aac(6')-Ib-cr.v2*;rmtC;strA.v1^;strB.v1	-	qnrS1;qnrS1	mphE.v2;msrE	catII.2*	arr-3	sul1;sul1*	tet(A).v1	tmexC1^;tmexD1;toprJ1	-	-	-	KPC-2;NDM-1	SHV-1^	-	MgrB-17%	-	-	-	-	-	-	-	-	-	-	-	-
Klebsiella pneumoniae	PEKP5006	2023-02-07T04:25:36Z	China: Beijing		GCA_028527465.1	5	0	3	10	19	wzi9	KL9	aac(3)-IId^;aac(6')-Ib-cr.v2*;rmtC;strA.v1^;strB.v1	-	qnrS1;qnrS1	mphE.v2;msrE	catII.2*	arr-3	sul1*;sul1*	tet(A).v1	tmexC1^;tmexD1;toprJ1	-	-	-	KPC-2;NDM-1	SHV-1^	-	MgrB-17%	-	-	-	-	-	-	-	-	-	-	-	-
Klebsiella pneumoniae	81	2023-02-07T04:25:35Z	China: Beijing		GCA_028527475.1	7	0	3	11	23	wzi9	KL9	aac(3)-IId^;aac(6')-Ib-cr.v2*;aac(6')-Ib-cr.v2*;rmtC;strA.v1^;strB.v1	-	qnrS1;qnrS1	mphE.v2;msrE	catII.2*	arr-3;arr-3	sul1;sul1;sul1*	tet(A).v1	tmexC1^;tmexD1;toprJ1	-	-	PER-1	KPC-2;NDM-1	SHV-1^	-	MgrB-17%	-	-	-	-	-	-	-	-	-	-	-	-
Klebsiella pneumoniae	PEKP4007	2023-02-07T04:25:36Z	China: Beijing		GCA_028527485.1	5	0	3	10	19	wzi9	KL9	aac(3)-IId^;aac(6')-Ib-cr.v2*;rmtC;strA.v1^;strB.v1	-	qnrS1;qnrS1	mphE.v2;msrE	catII.2*	arr-3	sul1*;sul1*	tet(A).v1	tmexC1^;tmexD1;toprJ1	-	-	-	KPC-2;NDM-1	SHV-1^	-	MgrB-17%	-	-	-	-	-	-	-	-	-	-	-	-
Klebsiella pneumoniae	klebsiella pneumoniae sfy-10	2023-02-08T22:37:31Z	China	blood	GCA_028560635.1	101	0	2	5	19	-	unknown (KL107)	aac(3)-IId^;aac(3)-IId^;aadA2^;aadA2^;strA.v1^;strA.v1^;strB.v1;strB.v1	-	-	-	-	-	sul1;sul2;sul2	-	-	dfrA12;dfrA12	TEM-1D.v1^;TEM-1D.v1^	-	KPC-2;NDM-1	SHV-1;SHV-1	OmpK35-31%	-	-	-	-	-	-	-	-	-	-	-	-	-
Klebsiella pneumoniae	klebsiella pneumoniae sfy-06	2023-02-08T22:37:31Z	China	blood	GCA_028561415.1	94	0	2	5	19	-	unknown (KL107)	aac(3)-IId^;aac(3)-IId^;aadA2^;aadA2^;strA.v1^;strA.v1^;strB.v1;strB.v1	-	-	-	-	-	sul1;sul2;sul2	-	-	dfrA12;dfrA12	TEM-1D.v1^;TEM-1D.v1^	-	KPC-2;NDM-1	SHV-1;SHV-1	OmpK35-31%	-	-	-	-	-	-	-	-	-	-	-	-	-
Klebsiella pneumoniae	CHS126	2023-02-23T17:17:03Z	China:Shijiazhuang	sputum	GCA_028825975.1	107	0	2	11	20	wzi9	KL9	aac(6')-Ib-cr.v2;aadA16*;strA.v1^;strB.v1	-	qnrB1.v2^;qnrB4	mphA	CatB4.v1	arr-3	sul1;sul2	tet(A).v1	-	dfrA14.v2*;dfrA27	DHA-1;OXA-1*;TEM-1D.v1^	CTX-M-15	KPC-2;NDM-1	SHV-1^	-	-	-	-	-	-	-	-	-	-	-	-	-	-
Klebsiella pneumoniae	2023CK-00348	2023-03-27T21:45:22Z	USA	urine	GCA_029426595.1	85	1	2	8	22	wzi64	KL64	aac(6')-Ib3^;aac(6')-Ib3^;aadA5;aadA5;rmtC;rmtC	-	-	ermB.v1*;ermB.v1*;mphA;mphA	-	-	sul1;sul1	tet(A).v1*;tet(A).v1*	-	dfrA17;dfrA17	CMY-6;CMY-6	-	KPC-2;NDM-1	SHV-11.v1^;SHV-11.v1^	OmpK35-17%;OmpK36GD	-	-	-	-	-	-	-	-	-	-	-	-	-
Klebsiella pneumoniae	2023CK-00349	2023-03-27T21:45:21Z	USA	urine	GCA_029426655.1	75	1	2	8	22	wzi64	KL64	aac(6')-Ib3^;aac(6')-Ib3^;aadA5;aadA5;rmtC;rmtC	-	-	ermB.v1*;ermB.v1*;mphA;mphA	-	-	sul1;sul1	tet(A).v1*;tet(A).v1*	-	dfrA17;dfrA17	CMY-6;CMY-6	-	KPC-2;NDM-1	SHV-11.v1^;SHV-11.v1^;SHV-11.v2*	OmpK35-17%;OmpK36GD	-	-	-	-	-	-	-	-	-	-	-	-	-
Klebsiella pneumoniae	klebquasi_A-75.154	2023-03-29T17:15:48Z	Brazil: Sao Paulo	Wound discharge	GCA_029458035.1	13	0	2	6	8	wzi59	KL3	aadA*;aph(3')-VI	-	qnrS1	-	-	-	-	tet(D)	-	-	OXA-9.v1	CTX-M-15	KPC-2;NDM-1	SHV-1^	-	-	-	-	-	-	-	-	-	-	-	-	-	-
Klebsiella pneumoniae	2022GO-0134	2023-04-15T17:45:04Z	USA	Urine specimen	GCA_029768765.1	115	4	2	9	36	wzi104	KL51	aac(6')-Ib;aac(6')-Ib;aadA2^;aadA2^;aph(3')-VI;aph(3')-VI;rmtF;rmtF;strA.v1^;strA.v1^;strB.v1;strB.v1	-	qnrB1.v1;qnrB1.v1	ermB.v1*;ermB.v1*;mphA;mphA	-	arr-2;arr-2	sul1;sul1;sul2;sul2	-	-	dfrA12;dfrA12	CMY-4.v1;CMY-4.v1;TEM-1D.v1^;TEM-1D.v1^	CTX-M-15;CTX-M-15	KPC-2;NDM-1	SHV-1^;SHV-1^	OmpK35-30%;OmpK36TD	-	29	17	28	35	61	-	-	-	-	-	-	-
Klebsiella pneumoniae	KP32355	2023-05-02T04:59:45Z	China:Beijing	not collected	GCA_029915385.1	41	0	3	4	4	wzi9	KL9	rmtC	-	-	-	-	-	sul1*	-	-	-	-	-	KPC-2;NDM-1	SHV-1^	-	MgrB-17%	-	-	-	-	-	-	-	-	-	-	-	-
Klebsiella pneumoniae	KP11312	2023-05-02T04:59:52Z	China:Beijing	not collected	GCA_029915425.1	110	1	2	8	11	wzi64	KL64	aadA2;aph3-Ia.v1^;rmtB	-	-	mphA	-	-	sul1	-	-	dfrA12	TEM-1D.v1^	CTX-M-65;SHV-12	KPC-2;NDM-1	-	OmpK35-17%;OmpK36GD	-	-	-	-	-	-	-	-	-	-	-	-	-
Klebsiella pneumoniae	VA833	2023-05-22T15:51:10Z	Chile: Metropolitan Region	blood	GCA_030061615.1	7	1	2	11	28	-	unknown (KL2)	aadA*;aadA*;aadA2^;armA;strA.v1^;strB.v1	-	qnrB1.v2^;qnrB19^;qnrB19^	mphE.v2;msrE	cmlA5;cmlA5;floR.v1*	arr-2;arr-2	sul1;sul2	tet(A).v2	-	dfrA12;dfrA14.v2*	CMY-2.v2;OXA-10;OXA-10;TEM-1D.v1^	CTX-M-3	KPC-2;NDM-1	SHV-11.v1^	OmpK35-7%;OmpK36GD	-	-	-	-	-	-	-	-	-	-	-	-	-
Klebsiella pneumoniae	NRZ-75943	2023-06-05T11:48:27Z	Germany	screening_other_than_rectal	GCA_947574515.1	115	0	2	9	14	wzi275	unknown (KL38)	aac(6')-Ib-cr.v2^;aadA16*;aph3-Ia.v1^;strA.v1*;strB.v1*	-	qnrS1	mphA	-	arr-3	sul2	tet(A).v1	-	dfrA27	-	CTX-M-15	KPC-2;NDM-1	SHV-11.v1^	-	-	-	-	-	-	-	-	-	-	-	-	-	-
Abbreviations: Agly:aminoglycoside; Col: colistin;Flq: fluoroquinolone; MLS: macrolide; Phe: Phenicol; Rif: rifampicin; Sul: Sulfonamide; TGC: Tigecycline; Tet: Tetracycline; Tmt: Trimethoprim; Bla: β-lactamase; ESBL: extended-spectrum beta-lactamase; Carb: carbapenem; Omp:outer membrane protein.
